# Supplementary material for: Facial obstructions and baseline correction shape affective computing’s detection of emotion–behavior relationships
Source: Front Psychol. 2026 Feb 12;17:1713462. doi: 10.3389/fpsyg.2026.1713462 (PMC12935594; doi:10.3389/fpsyg.2026.1713462)
Supplement: Supplementary file 2 [file Data_Sheet_2.xlsx]

## Sheet: Table S3
Table S3. Correlations between FaceReader, self-reported emotions, EMG activity, and donation behavior (Sections 3.2 - 3.4)
Variable 1	Variable 2	Correlation method	Rationale for correlation method	Correlation coefficient	p-value (uncorrected)	p-value (FDR-corrected) *	95% CI	CI Method	Group
Donations_Group 1 (FR+EMG)	Valence_SR_Group 1 (FR+EMG)	Spearman	ordinal (SR variable)	-0.768103	2.86678e-07	2.03132e-06	[-0.87; -0.57]	bootstrap	Group 1 (FR+EMG)
Donations_Group 1 (FR+EMG)	Arousal_SR_Group 1 (FR+EMG)	Spearman	ordinal (SR variable)	0.477248	0.00574483	0.0227955	[0.16; 0.69]	bootstrap	Group 1 (FR+EMG)
Donations_Group 1 (FR+EMG)	Neutral_FR_Group 1 (FR+EMG)	Spearman	normality: not normal	-0.196884	0.280122	0.454054	[-0.52; 0.15]	bootstrap	Group 1 (FR+EMG)
Donations_Group 1 (FR+EMG)	Happiness_FR_Group 1 (FR+EMG)	Spearman	normality: not normal	-0.538772	0.00146571	0.00692373	[-0.79; -0.16]	bootstrap	Group 1 (FR+EMG)
Donations_Group 1 (FR+EMG)	Sadness_FR_Group 1 (FR+EMG)	Spearman	normality: not normal	-0.0615949	0.737709	0.836623	[-0.43; 0.33]	bootstrap	Group 1 (FR+EMG)
Donations_Group 1 (FR+EMG)	Anger_FR_Group 1 (FR+EMG)	Spearman	normality: not normal	0.374519	0.0346988	0.100838	[0.02; 0.64]	bootstrap	Group 1 (FR+EMG)
Donations_Group 1 (FR+EMG)	Surprise_FR_Group 1 (FR+EMG)	Spearman	normality: not normal	0.00146654	0.993644	0.995652	[-0.38; 0.35]	bootstrap	Group 1 (FR+EMG)
Donations_Group 1 (FR+EMG)	Fear_FR_Group 1 (FR+EMG)	Spearman	normality: not normal	0.345921	0.0524626	0.142975	[-0.04; 0.64]	bootstrap	Group 1 (FR+EMG)
Donations_Group 1 (FR+EMG)	Disgust_FR_Group 1 (FR+EMG)	Spearman	normality: not normal	-0.169203	0.354564	0.526539	[-0.54; 0.24]	bootstrap	Group 1 (FR+EMG)
Donations_Group 1 (FR+EMG)	Valence_FR_Group 1 (FR+EMG)	Spearman	normality: not normal	-0.511457	0.00277301	0.0122805	[-0.76; -0.15]	bootstrap	Group 1 (FR+EMG)
Donations_Group 1 (FR+EMG)	Arousal_FR_Group 1 (FR+EMG)	Spearman	normality: not normal	0.076077	0.678995	0.799956	[-0.30; 0.42]	bootstrap	Group 1 (FR+EMG)
Donations_Group 1 (FR+EMG)	EMG_Zg_Group 1 (FR+EMG)	Spearman	normality: not normal	-0.353071	0.0474608	0.130781	[-0.65; 0.02]	bootstrap	Group 1 (FR+EMG)
Donations_Group 1 (FR+EMG)	EMG_Cor_Group 1 (FR+EMG)	Spearman	normality: not normal	0.857562	3.6331e-10	4.19074e-09	[0.68; 0.94]	bootstrap	Group 1 (FR+EMG)
Valence_SR_Group 1 (FR+EMG)	Arousal_SR_Group 1 (FR+EMG)	Spearman	ordinal (SR variable)	-0.44047	0.011635	0.0418185	[-0.74; -0.05]	bootstrap	Group 1 (FR+EMG)
Valence_SR_Group 1 (FR+EMG)	Neutral_FR_Group 1 (FR+EMG)	Spearman	ordinal (SR variable)	0.103006	0.574796	0.73669	[-0.27; 0.48]	bootstrap	Group 1 (FR+EMG)
Valence_SR_Group 1 (FR+EMG)	Happiness_FR_Group 1 (FR+EMG)	Spearman	ordinal (SR variable)	0.53629	0.00155656	0.00728352	[0.19; 0.75]	bootstrap	Group 1 (FR+EMG)
Valence_SR_Group 1 (FR+EMG)	Sadness_FR_Group 1 (FR+EMG)	Spearman	ordinal (SR variable)	-0.058651	0.749837	0.837655	[-0.41; 0.32]	bootstrap	Group 1 (FR+EMG)
Valence_SR_Group 1 (FR+EMG)	Anger_FR_Group 1 (FR+EMG)	Spearman	ordinal (SR variable)	-0.26393	0.14439	0.303464	[-0.52; 0.05]	bootstrap	Group 1 (FR+EMG)
Valence_SR_Group 1 (FR+EMG)	Surprise_FR_Group 1 (FR+EMG)	Spearman	ordinal (SR variable)	0.0454545	0.804887	0.869769	[-0.30; 0.41]	bootstrap	Group 1 (FR+EMG)
Valence_SR_Group 1 (FR+EMG)	Fear_FR_Group 1 (FR+EMG)	Spearman	ordinal (SR variable)	-0.342009	0.0553717	0.148456	[-0.66; 0.05]	bootstrap	Group 1 (FR+EMG)
Valence_SR_Group 1 (FR+EMG)	Disgust_FR_Group 1 (FR+EMG)	Spearman	ordinal (SR variable)	0.103739	0.572062	0.73669	[-0.28; 0.47]	bootstrap	Group 1 (FR+EMG)
Valence_SR_Group 1 (FR+EMG)	Valence_FR_Group 1 (FR+EMG)	Spearman	ordinal (SR variable)	0.461877	0.00778691	0.0300794	[0.14; 0.69]	bootstrap	Group 1 (FR+EMG)
Valence_SR_Group 1 (FR+EMG)	Arousal_FR_Group 1 (FR+EMG)	Spearman	ordinal (SR variable)	-0.0755132	0.681249	0.80071	[-0.43; 0.31]	bootstrap	Group 1 (FR+EMG)
Valence_SR_Group 1 (FR+EMG)	EMG_Zg_Group 1 (FR+EMG)	Spearman	ordinal (SR variable)	0.248534	0.170183	0.338999	[-0.17; 0.61]	bootstrap	Group 1 (FR+EMG)
Valence_SR_Group 1 (FR+EMG)	EMG_Cor_Group 1 (FR+EMG)	Spearman	ordinal (SR variable)	-0.872801	7.40191e-11	1.11253e-09	[-0.94; -0.71]	bootstrap	Group 1 (FR+EMG)
Arousal_SR_Group 1 (FR+EMG)	Neutral_FR_Group 1 (FR+EMG)	Spearman	ordinal (SR variable)	-0.244726	0.177038	0.344356	[-0.58; 0.15]	bootstrap	Group 1 (FR+EMG)
Arousal_SR_Group 1 (FR+EMG)	Happiness_FR_Group 1 (FR+EMG)	Spearman	ordinal (SR variable)	0.0614566	0.738277	0.836623	[-0.28; 0.40]	bootstrap	Group 1 (FR+EMG)
Arousal_SR_Group 1 (FR+EMG)	Sadness_FR_Group 1 (FR+EMG)	Spearman	ordinal (SR variable)	0.167125	0.360589	0.529149	[-0.21; 0.49]	bootstrap	Group 1 (FR+EMG)
Arousal_SR_Group 1 (FR+EMG)	Anger_FR_Group 1 (FR+EMG)	Spearman	ordinal (SR variable)	0.0746652	0.684644	0.801042	[-0.28; 0.40]	bootstrap	Group 1 (FR+EMG)
Arousal_SR_Group 1 (FR+EMG)	Surprise_FR_Group 1 (FR+EMG)	Spearman	ordinal (SR variable)	-0.190057	0.297465	0.465435	[-0.56; 0.20]	bootstrap	Group 1 (FR+EMG)
Arousal_SR_Group 1 (FR+EMG)	Fear_FR_Group 1 (FR+EMG)	Spearman	ordinal (SR variable)	-0.203632	0.26363	0.438794	[-0.57; 0.18]	bootstrap	Group 1 (FR+EMG)
Arousal_SR_Group 1 (FR+EMG)	Disgust_FR_Group 1 (FR+EMG)	Spearman	ordinal (SR variable)	-0.0530178	0.773206	0.852244	[-0.40; 0.31]	bootstrap	Group 1 (FR+EMG)
Arousal_SR_Group 1 (FR+EMG)	Valence_FR_Group 1 (FR+EMG)	Spearman	ordinal (SR variable)	-0.11264	0.539351	0.715289	[-0.45; 0.24]	bootstrap	Group 1 (FR+EMG)
Arousal_SR_Group 1 (FR+EMG)	Arousal_FR_Group 1 (FR+EMG)	Spearman	ordinal (SR variable)	0.253348	0.161789	0.328882	[-0.10; 0.57]	bootstrap	Group 1 (FR+EMG)
Arousal_SR_Group 1 (FR+EMG)	EMG_Zg_Group 1 (FR+EMG)	Spearman	ordinal (SR variable)	-0.0421941	0.818642	0.880795	[-0.37; 0.31]	bootstrap	Group 1 (FR+EMG)
Arousal_SR_Group 1 (FR+EMG)	EMG_Cor_Group 1 (FR+EMG)	Spearman	ordinal (SR variable)	0.388553	0.0279701	0.0850657	[-0.00; 0.70]	bootstrap	Group 1 (FR+EMG)
Neutral_FR_Group 1 (FR+EMG)	Happiness_FR_Group 1 (FR+EMG)	Spearman	normality: not normal	-0.0912757	0.619309	0.769537	[-0.42; 0.26]	bootstrap	Group 1 (FR+EMG)
Neutral_FR_Group 1 (FR+EMG)	Sadness_FR_Group 1 (FR+EMG)	Spearman	normality: not normal	-0.146628	0.423252	0.604994	[-0.48; 0.22]	bootstrap	Group 1 (FR+EMG)
Neutral_FR_Group 1 (FR+EMG)	Anger_FR_Group 1 (FR+EMG)	Spearman	normality: not normal	-0.316349	0.0777386	0.189011	[-0.58; -0.01]	bootstrap	Group 1 (FR+EMG)
Neutral_FR_Group 1 (FR+EMG)	Surprise_FR_Group 1 (FR+EMG)	Spearman	normality: not normal	0.0208944	0.909629	0.937996	[-0.38; 0.43]	bootstrap	Group 1 (FR+EMG)
Neutral_FR_Group 1 (FR+EMG)	Fear_FR_Group 1 (FR+EMG)	Spearman	normality: not normal	0.0564516	0.758936	0.840251	[-0.29; 0.39]	bootstrap	Group 1 (FR+EMG)
Neutral_FR_Group 1 (FR+EMG)	Disgust_FR_Group 1 (FR+EMG)	Spearman	normality: not normal	-0.20088	0.270278	0.445376	[-0.49; 0.12]	bootstrap	Group 1 (FR+EMG)
Neutral_FR_Group 1 (FR+EMG)	Valence_FR_Group 1 (FR+EMG)	Spearman	normality: not normal	0.399194	0.0236136	0.07355	[0.08; 0.65]	bootstrap	Group 1 (FR+EMG)
Neutral_FR_Group 1 (FR+EMG)	Arousal_FR_Group 1 (FR+EMG)	Spearman	normality: not normal	-0.208578	0.251958	0.425066	[-0.50; 0.12]	bootstrap	Group 1 (FR+EMG)
Neutral_FR_Group 1 (FR+EMG)	EMG_Zg_Group 1 (FR+EMG)	Spearman	normality: not normal	0.00733138	0.968234	0.978094	[-0.35; 0.36]	bootstrap	Group 1 (FR+EMG)
Neutral_FR_Group 1 (FR+EMG)	EMG_Cor_Group 1 (FR+EMG)	Spearman	normality: not normal	-0.0835777	0.649272	0.78355	[-0.43; 0.27]	bootstrap	Group 1 (FR+EMG)
Happiness_FR_Group 1 (FR+EMG)	Sadness_FR_Group 1 (FR+EMG)	Spearman	normality: not normal	-0.115836	0.527827	0.705666	[-0.43; 0.25]	bootstrap	Group 1 (FR+EMG)
Happiness_FR_Group 1 (FR+EMG)	Anger_FR_Group 1 (FR+EMG)	Spearman	normality: not normal	-0.11107	0.545054	0.720925	[-0.46; 0.26]	bootstrap	Group 1 (FR+EMG)
Happiness_FR_Group 1 (FR+EMG)	Surprise_FR_Group 1 (FR+EMG)	Spearman	normality: not normal	-0.192449	0.291313	0.459228	[-0.55; 0.21]	bootstrap	Group 1 (FR+EMG)
Happiness_FR_Group 1 (FR+EMG)	Fear_FR_Group 1 (FR+EMG)	Spearman	normality: not normal	-0.505865	0.00313967	0.0134248	[-0.76; -0.16]	bootstrap	Group 1 (FR+EMG)
Happiness_FR_Group 1 (FR+EMG)	Disgust_FR_Group 1 (FR+EMG)	Spearman	normality: not normal	0.167889	0.358368	0.527464	[-0.26; 0.56]	bootstrap	Group 1 (FR+EMG)
Happiness_FR_Group 1 (FR+EMG)	Valence_FR_Group 1 (FR+EMG)	Spearman	normality: not normal	0.429985	0.0140388	0.0493846	[0.08; 0.70]	bootstrap	Group 1 (FR+EMG)
Happiness_FR_Group 1 (FR+EMG)	Arousal_FR_Group 1 (FR+EMG)	Spearman	normality: not normal	0.340909	0.056212	0.149899	[-0.06; 0.67]	bootstrap	Group 1 (FR+EMG)
Happiness_FR_Group 1 (FR+EMG)	EMG_Zg_Group 1 (FR+EMG)	Spearman	normality: not normal	0.343842	0.0539934	0.146343	[-0.07; 0.69]	bootstrap	Group 1 (FR+EMG)
Happiness_FR_Group 1 (FR+EMG)	EMG_Cor_Group 1 (FR+EMG)	Spearman	normality: not normal	-0.545088	0.00125505	0.00604376	[-0.79; -0.16]	bootstrap	Group 1 (FR+EMG)
Sadness_FR_Group 1 (FR+EMG)	Anger_FR_Group 1 (FR+EMG)	Spearman	normality: not normal	-0.557918	0.000907103	0.0046867	[-0.79; -0.21]	bootstrap	Group 1 (FR+EMG)
Sadness_FR_Group 1 (FR+EMG)	Surprise_FR_Group 1 (FR+EMG)	Pearson	normality: both normal	-0.245198	0.176177	0.344356	[-0.55; 0.11]	Fisher	Group 1 (FR+EMG)
Sadness_FR_Group 1 (FR+EMG)	Fear_FR_Group 1 (FR+EMG)	Pearson	normality: both normal	-0.222084	0.221844	0.395469	[-0.53; 0.14]	Fisher	Group 1 (FR+EMG)
Sadness_FR_Group 1 (FR+EMG)	Disgust_FR_Group 1 (FR+EMG)	Pearson	normality: both normal	0.015414	0.933271	0.95641	[-0.34; 0.36]	Fisher	Group 1 (FR+EMG)
Sadness_FR_Group 1 (FR+EMG)	Valence_FR_Group 1 (FR+EMG)	Pearson	normality: both normal	0.167885	0.358378	0.527464	[-0.19; 0.49]	Fisher	Group 1 (FR+EMG)
Sadness_FR_Group 1 (FR+EMG)	Arousal_FR_Group 1 (FR+EMG)	Pearson	normality: both normal	-0.401893	0.0226022	0.0711081	[-0.66; -0.06]	Fisher	Group 1 (FR+EMG)
Sadness_FR_Group 1 (FR+EMG)	EMG_Zg_Group 1 (FR+EMG)	Spearman	normality: not normal	0.107038	0.559834	0.734597	[-0.26; 0.46]	bootstrap	Group 1 (FR+EMG)
Sadness_FR_Group 1 (FR+EMG)	EMG_Cor_Group 1 (FR+EMG)	Spearman	normality: not normal	0.104472	0.569335	0.73669	[-0.28; 0.45]	bootstrap	Group 1 (FR+EMG)
Anger_FR_Group 1 (FR+EMG)	Surprise_FR_Group 1 (FR+EMG)	Spearman	normality: not normal	-0.0564516	0.758936	0.840251	[-0.43; 0.32]	bootstrap	Group 1 (FR+EMG)
Anger_FR_Group 1 (FR+EMG)	Fear_FR_Group 1 (FR+EMG)	Spearman	normality: not normal	0.333944	0.0617699	0.160408	[0.00; 0.60]	bootstrap	Group 1 (FR+EMG)
Anger_FR_Group 1 (FR+EMG)	Disgust_FR_Group 1 (FR+EMG)	Spearman	normality: not normal	-0.0923754	0.615076	0.768458	[-0.44; 0.29]	bootstrap	Group 1 (FR+EMG)
Anger_FR_Group 1 (FR+EMG)	Valence_FR_Group 1 (FR+EMG)	Spearman	normality: not normal	-0.799487	4.06401e-08	3.10115e-07	[-0.89; -0.64]	bootstrap	Group 1 (FR+EMG)
Anger_FR_Group 1 (FR+EMG)	Arousal_FR_Group 1 (FR+EMG)	Spearman	normality: not normal	0.269062	0.13646	0.291462	[-0.10; 0.57]	bootstrap	Group 1 (FR+EMG)
Anger_FR_Group 1 (FR+EMG)	EMG_Zg_Group 1 (FR+EMG)	Spearman	normality: not normal	-0.208211	0.252812	0.425066	[-0.55; 0.17]	bootstrap	Group 1 (FR+EMG)
Anger_FR_Group 1 (FR+EMG)	EMG_Cor_Group 1 (FR+EMG)	Spearman	normality: not normal	0.240836	0.18424	0.354198	[-0.10; 0.54]	bootstrap	Group 1 (FR+EMG)
Surprise_FR_Group 1 (FR+EMG)	Fear_FR_Group 1 (FR+EMG)	Pearson	normality: both normal	-0.0618706	0.736576	0.836623	[-0.40; 0.29]	Fisher	Group 1 (FR+EMG)
Surprise_FR_Group 1 (FR+EMG)	Disgust_FR_Group 1 (FR+EMG)	Pearson	normality: both normal	-0.104625	0.568766	0.73669	[-0.44; 0.25]	Fisher	Group 1 (FR+EMG)
Surprise_FR_Group 1 (FR+EMG)	Valence_FR_Group 1 (FR+EMG)	Pearson	normality: both normal	0.0411733	0.82296	0.881616	[-0.31; 0.38]	Fisher	Group 1 (FR+EMG)
Surprise_FR_Group 1 (FR+EMG)	Arousal_FR_Group 1 (FR+EMG)	Pearson	normality: both normal	0.16803	0.357959	0.527464	[-0.19; 0.49]	Fisher	Group 1 (FR+EMG)
Surprise_FR_Group 1 (FR+EMG)	EMG_Zg_Group 1 (FR+EMG)	Spearman	normality: not normal	-0.328079	0.0667772	0.169499	[-0.65; 0.05]	bootstrap	Group 1 (FR+EMG)
Surprise_FR_Group 1 (FR+EMG)	EMG_Cor_Group 1 (FR+EMG)	Spearman	normality: not normal	-0.11327	0.53707	0.714939	[-0.45; 0.24]	bootstrap	Group 1 (FR+EMG)
Fear_FR_Group 1 (FR+EMG)	Disgust_FR_Group 1 (FR+EMG)	Pearson	normality: both normal	-0.295198	0.100955	0.231824	[-0.58; 0.06]	Fisher	Group 1 (FR+EMG)
Fear_FR_Group 1 (FR+EMG)	Valence_FR_Group 1 (FR+EMG)	Pearson	normality: both normal	-0.402079	0.0225337	0.0711081	[-0.66; -0.06]	Fisher	Group 1 (FR+EMG)
Fear_FR_Group 1 (FR+EMG)	Arousal_FR_Group 1 (FR+EMG)	Pearson	normality: both normal	0.157682	0.388741	0.55727	[-0.20; 0.48]	Fisher	Group 1 (FR+EMG)
Fear_FR_Group 1 (FR+EMG)	EMG_Zg_Group 1 (FR+EMG)	Spearman	normality: not normal	-0.0304252	0.868707	0.912593	[-0.40; 0.34]	bootstrap	Group 1 (FR+EMG)
Fear_FR_Group 1 (FR+EMG)	EMG_Cor_Group 1 (FR+EMG)	Spearman	normality: not normal	0.337243	0.0590857	0.155061	[-0.08; 0.68]	bootstrap	Group 1 (FR+EMG)
Disgust_FR_Group 1 (FR+EMG)	Valence_FR_Group 1 (FR+EMG)	Pearson	normality: both normal	-0.0186315	0.919383	0.946087	[-0.36; 0.33]	Fisher	Group 1 (FR+EMG)
Disgust_FR_Group 1 (FR+EMG)	Arousal_FR_Group 1 (FR+EMG)	Pearson	normality: both normal	0.0742331	0.686377	0.801042	[-0.28; 0.41]	Fisher	Group 1 (FR+EMG)
Disgust_FR_Group 1 (FR+EMG)	EMG_Zg_Group 1 (FR+EMG)	Spearman	normality: not normal	-0.222507	0.220941	0.395469	[-0.57; 0.19]	bootstrap	Group 1 (FR+EMG)
Disgust_FR_Group 1 (FR+EMG)	EMG_Cor_Group 1 (FR+EMG)	Spearman	normality: not normal	-0.140029	0.444636	0.628318	[-0.50; 0.26]	bootstrap	Group 1 (FR+EMG)
Valence_FR_Group 1 (FR+EMG)	Arousal_FR_Group 1 (FR+EMG)	Pearson	normality: both normal	-0.0804706	0.661523	0.795095	[-0.42; 0.28]	Fisher	Group 1 (FR+EMG)
Valence_FR_Group 1 (FR+EMG)	EMG_Zg_Group 1 (FR+EMG)	Spearman	normality: not normal	0.405059	0.0214619	0.069124	[0.09; 0.66]	bootstrap	Group 1 (FR+EMG)
Valence_FR_Group 1 (FR+EMG)	EMG_Cor_Group 1 (FR+EMG)	Spearman	normality: not normal	-0.480572	0.00536937	0.0217365	[-0.72; -0.14]	bootstrap	Group 1 (FR+EMG)
Arousal_FR_Group 1 (FR+EMG)	EMG_Zg_Group 1 (FR+EMG)	Spearman	normality: not normal	-0.104106	0.570698	0.73669	[-0.46; 0.26]	bootstrap	Group 1 (FR+EMG)
Arousal_FR_Group 1 (FR+EMG)	EMG_Cor_Group 1 (FR+EMG)	Spearman	normality: not normal	0.0120968	0.947609	0.963545	[-0.34; 0.37]	bootstrap	Group 1 (FR+EMG)
EMG_Zg_Group 1 (FR+EMG)	EMG_Cor_Group 1 (FR+EMG)	Spearman	normality: not normal	-0.337243	0.0590857	0.155061	[-0.68; 0.09]	bootstrap	Group 1 (FR+EMG)
Donations_Group 2 (FR)	Valence_SR_Group 2 (FR)	Spearman	ordinal (SR variable)	-0.955537	1.84998e-17	3.05864e-15	[-0.97; -0.89]	bootstrap	Group 2 (FR)
Donations_Group 2 (FR)	Arousal_SR_Group 2 (FR)	Spearman	ordinal (SR variable)	0.280121	0.120463	0.266739	[-0.13; 0.64]	bootstrap	Group 2 (FR)
Donations_Group 2 (FR)	Sadness_SR_Group 2 (FR)	Spearman	ordinal (SR variable)	0.937552	2.67631e-15	1.32745e-13	[0.85; 0.97]	bootstrap	Group 2 (FR)
Donations_Group 2 (FR)	Happiness_SR_Group 2 (FR)	Spearman	ordinal (SR variable)	-0.838269	2.13225e-09	2.11519e-08	[-0.92; -0.66]	bootstrap	Group 2 (FR)
Donations_Group 2 (FR)	Fear_SR_Group 2 (FR)	Spearman	ordinal (SR variable)	0.934472	5.39646e-15	2.05896e-13	[0.85; 0.96]	bootstrap	Group 2 (FR)
Donations_Group 2 (FR)	Disgust_SR_Group 2 (FR)	Spearman	ordinal (SR variable)	0.86537	1.64713e-10	2.20804e-09	[0.72; 0.93]	bootstrap	Group 2 (FR)
Donations_Group 2 (FR)	Surprise_SR_Group 2 (FR)	Spearman	ordinal (SR variable)	0.804954	2.79208e-08	2.18047e-07	[0.60; 0.92]	bootstrap	Group 2 (FR)
Donations_Group 2 (FR)	Anger_SR_Group 2 (FR)	Spearman	ordinal (SR variable)	0.868692	1.15885e-10	1.69056e-09	[0.72; 0.93]	bootstrap	Group 2 (FR)
Donations_Group 2 (FR)	Neutral_FR_Group 2 (FR)	Pearson	normality: both normal	0.438765	0.0120004	0.0428217	[0.11; 0.68]	Fisher	Group 2 (FR)
Donations_Group 2 (FR)	Happiness_FR_Group 2 (FR)	Spearman	normality: not normal	-0.793657	5.98986e-08	4.43428e-07	[-0.90; -0.57]	bootstrap	Group 2 (FR)
Donations_Group 2 (FR)	Sadness_FR_Group 2 (FR)	Pearson	normality: both normal	0.504607	0.00322771	0.0136833	[0.19; 0.73]	Fisher	Group 2 (FR)
Donations_Group 2 (FR)	Anger_FR_Group 2 (FR)	Pearson	normality: both normal	0.546693	0.00120595	0.00591732	[0.24; 0.75]	Fisher	Group 2 (FR)
Donations_Group 2 (FR)	Surprise_FR_Group 2 (FR)	Pearson	normality: both normal	-0.219799	0.226759	0.398839	[-0.53; 0.14]	Fisher	Group 2 (FR)
Donations_Group 2 (FR)	Fear_FR_Group 2 (FR)	Pearson	normality: both normal	-0.120698	0.510527	0.68838	[-0.45; 0.24]	Fisher	Group 2 (FR)
Donations_Group 2 (FR)	Disgust_FR_Group 2 (FR)	Spearman	normality: not normal	0.0887341	0.629139	0.774402	[-0.29; 0.43]	bootstrap	Group 2 (FR)
Donations_Group 2 (FR)	Valence_FR_Group 2 (FR)	Spearman	normality: not normal	-0.829224	4.52413e-09	4.2339e-08	[-0.90; -0.66]	bootstrap	Group 2 (FR)
Donations_Group 2 (FR)	Arousal_FR_Group 2 (FR)	Pearson	normality: both normal	-0.198494	0.276127	0.452009	[-0.51; 0.16]	Fisher	Group 2 (FR)
Valence_SR_Group 2 (FR)	Arousal_SR_Group 2 (FR)	Spearman	ordinal (SR variable)	-0.257701	0.154459	0.319215	[-0.65; 0.18]	bootstrap	Group 2 (FR)
Valence_SR_Group 2 (FR)	Sadness_SR_Group 2 (FR)	Spearman	ordinal (SR variable)	-0.950032	1.02697e-16	1.27344e-14	[-0.98; -0.85]	bootstrap	Group 2 (FR)
Valence_SR_Group 2 (FR)	Happiness_SR_Group 2 (FR)	Spearman	ordinal (SR variable)	0.922174	6.55123e-14	1.80523e-12	[0.79; 0.98]	bootstrap	Group 2 (FR)
Valence_SR_Group 2 (FR)	Fear_SR_Group 2 (FR)	Spearman	ordinal (SR variable)	-0.959259	5.11073e-18	1.26746e-15	[-0.98; -0.90]	bootstrap	Group 2 (FR)
Valence_SR_Group 2 (FR)	Disgust_SR_Group 2 (FR)	Spearman	ordinal (SR variable)	-0.921588	7.30275e-14	1.9064e-12	[-0.96; -0.82]	bootstrap	Group 2 (FR)
Valence_SR_Group 2 (FR)	Surprise_SR_Group 2 (FR)	Spearman	ordinal (SR variable)	-0.820675	8.85761e-09	7.57478e-08	[-0.89; -0.68]	bootstrap	Group 2 (FR)
Valence_SR_Group 2 (FR)	Anger_SR_Group 2 (FR)	Spearman	ordinal (SR variable)	-0.93101	1.14115e-14	3.77341e-13	[-0.96; -0.83]	bootstrap	Group 2 (FR)
Valence_SR_Group 2 (FR)	Neutral_FR_Group 2 (FR)	Spearman	ordinal (SR variable)	-0.412061	0.0191075	0.0627638	[-0.67; -0.04]	bootstrap	Group 2 (FR)
Valence_SR_Group 2 (FR)	Happiness_FR_Group 2 (FR)	Spearman	ordinal (SR variable)	0.848502	8.5979e-10	9.07353e-09	[0.68; 0.93]	bootstrap	Group 2 (FR)
Valence_SR_Group 2 (FR)	Sadness_FR_Group 2 (FR)	Spearman	ordinal (SR variable)	-0.416277	0.0177964	0.0596419	[-0.68; -0.08]	bootstrap	Group 2 (FR)
Valence_SR_Group 2 (FR)	Anger_FR_Group 2 (FR)	Spearman	ordinal (SR variable)	-0.620108	0.000153366	0.000923315	[-0.82; -0.33]	bootstrap	Group 2 (FR)
Valence_SR_Group 2 (FR)	Surprise_FR_Group 2 (FR)	Spearman	ordinal (SR variable)	0.232243	0.200873	0.375786	[-0.18; 0.58]	bootstrap	Group 2 (FR)
Valence_SR_Group 2 (FR)	Fear_FR_Group 2 (FR)	Spearman	ordinal (SR variable)	0.197599	0.278344	0.45265	[-0.14; 0.50]	bootstrap	Group 2 (FR)
Valence_SR_Group 2 (FR)	Disgust_FR_Group 2 (FR)	Spearman	ordinal (SR variable)	-0.0887178	0.629202	0.774402	[-0.45; 0.31]	bootstrap	Group 2 (FR)
Valence_SR_Group 2 (FR)	Valence_FR_Group 2 (FR)	Spearman	ordinal (SR variable)	0.867565	1.30703e-10	1.85225e-09	[0.72; 0.94]	bootstrap	Group 2 (FR)
Valence_SR_Group 2 (FR)	Arousal_FR_Group 2 (FR)	Spearman	ordinal (SR variable)	0.218312	0.229996	0.403103	[-0.15; 0.56]	bootstrap	Group 2 (FR)
Arousal_SR_Group 2 (FR)	Sadness_SR_Group 2 (FR)	Spearman	ordinal (SR variable)	0.210546	0.24741	0.418824	[-0.23; 0.60]	bootstrap	Group 2 (FR)
Arousal_SR_Group 2 (FR)	Happiness_SR_Group 2 (FR)	Spearman	ordinal (SR variable)	-0.121023	0.509379	0.68838	[-0.51; 0.33]	bootstrap	Group 2 (FR)
Arousal_SR_Group 2 (FR)	Fear_SR_Group 2 (FR)	Spearman	ordinal (SR variable)	0.2913	0.105753	0.238766	[-0.13; 0.66]	bootstrap	Group 2 (FR)
Arousal_SR_Group 2 (FR)	Disgust_SR_Group 2 (FR)	Spearman	ordinal (SR variable)	0.27863	0.122534	0.268924	[-0.13; 0.63]	bootstrap	Group 2 (FR)
Arousal_SR_Group 2 (FR)	Surprise_SR_Group 2 (FR)	Spearman	ordinal (SR variable)	0.412294	0.0190332	0.0627638	[0.04; 0.70]	bootstrap	Group 2 (FR)
Arousal_SR_Group 2 (FR)	Anger_SR_Group 2 (FR)	Spearman	ordinal (SR variable)	0.228666	0.208094	0.382277	[-0.20; 0.61]	bootstrap	Group 2 (FR)
Arousal_SR_Group 2 (FR)	Neutral_FR_Group 2 (FR)	Spearman	ordinal (SR variable)	-0.296452	0.0994468	0.230493	[-0.57; 0.02]	bootstrap	Group 2 (FR)
Arousal_SR_Group 2 (FR)	Happiness_FR_Group 2 (FR)	Spearman	ordinal (SR variable)	-0.038867	0.832734	0.889079	[-0.40; 0.33]	bootstrap	Group 2 (FR)
Arousal_SR_Group 2 (FR)	Sadness_FR_Group 2 (FR)	Spearman	ordinal (SR variable)	0.0386837	0.833512	0.889079	[-0.28; 0.35]	bootstrap	Group 2 (FR)
Arousal_SR_Group 2 (FR)	Anger_FR_Group 2 (FR)	Spearman	ordinal (SR variable)	0.0267669	0.884381	0.919608	[-0.36; 0.42]	bootstrap	Group 2 (FR)
Arousal_SR_Group 2 (FR)	Surprise_FR_Group 2 (FR)	Spearman	ordinal (SR variable)	0.36337	0.0409318	0.115353	[0.00; 0.65]	bootstrap	Group 2 (FR)
Arousal_SR_Group 2 (FR)	Fear_FR_Group 2 (FR)	Spearman	ordinal (SR variable)	-0.225135	0.215395	0.389912	[-0.53; 0.15]	bootstrap	Group 2 (FR)
Arousal_SR_Group 2 (FR)	Disgust_FR_Group 2 (FR)	Spearman	ordinal (SR variable)	0.461637	0.00782308	0.0300794	[0.11; 0.70]	bootstrap	Group 2 (FR)
Arousal_SR_Group 2 (FR)	Valence_FR_Group 2 (FR)	Spearman	ordinal (SR variable)	-0.074434	0.685571	0.801042	[-0.44; 0.30]	bootstrap	Group 2 (FR)
Arousal_SR_Group 2 (FR)	Arousal_FR_Group 2 (FR)	Spearman	ordinal (SR variable)	0.39527	0.0251499	0.0774804	[0.03; 0.66]	bootstrap	Group 2 (FR)
Sadness_SR_Group 2 (FR)	Happiness_SR_Group 2 (FR)	Spearman	ordinal (SR variable)	-0.923528	5.08142e-14	1.48258e-12	[-0.98; -0.79]	bootstrap	Group 2 (FR)
Sadness_SR_Group 2 (FR)	Fear_SR_Group 2 (FR)	Spearman	ordinal (SR variable)	0.939697	1.60709e-15	1.13874e-13	[0.84; 0.97]	bootstrap	Group 2 (FR)
Sadness_SR_Group 2 (FR)	Disgust_SR_Group 2 (FR)	Spearman	ordinal (SR variable)	0.854887	4.71342e-10	5.0823e-09	[0.70; 0.93]	bootstrap	Group 2 (FR)
Sadness_SR_Group 2 (FR)	Surprise_SR_Group 2 (FR)	Spearman	ordinal (SR variable)	0.804845	2.81351e-08	2.18047e-07	[0.64; 0.89]	bootstrap	Group 2 (FR)
Sadness_SR_Group 2 (FR)	Anger_SR_Group 2 (FR)	Spearman	ordinal (SR variable)	0.940626	1.28133e-15	1.05923e-13	[0.85; 0.97]	bootstrap	Group 2 (FR)
Sadness_SR_Group 2 (FR)	Neutral_FR_Group 2 (FR)	Spearman	ordinal (SR variable)	0.378071	0.0328829	0.0970829	[0.00; 0.65]	bootstrap	Group 2 (FR)
Sadness_SR_Group 2 (FR)	Happiness_FR_Group 2 (FR)	Spearman	ordinal (SR variable)	-0.822516	7.68794e-09	6.80932e-08	[-0.92; -0.63]	bootstrap	Group 2 (FR)
Sadness_SR_Group 2 (FR)	Sadness_FR_Group 2 (FR)	Spearman	ordinal (SR variable)	0.550422	0.00109831	0.00555879	[0.25; 0.75]	bootstrap	Group 2 (FR)
Sadness_SR_Group 2 (FR)	Anger_FR_Group 2 (FR)	Spearman	ordinal (SR variable)	0.56729	0.0007096	0.00380392	[0.25; 0.78]	bootstrap	Group 2 (FR)
Sadness_SR_Group 2 (FR)	Surprise_FR_Group 2 (FR)	Spearman	ordinal (SR variable)	-0.253392	0.161713	0.328882	[-0.59; 0.16]	bootstrap	Group 2 (FR)
Sadness_SR_Group 2 (FR)	Fear_FR_Group 2 (FR)	Spearman	ordinal (SR variable)	-0.246425	0.173956	0.344356	[-0.58; 0.13]	bootstrap	Group 2 (FR)
Sadness_SR_Group 2 (FR)	Disgust_FR_Group 2 (FR)	Spearman	ordinal (SR variable)	0.0275028	0.881224	0.918984	[-0.35; 0.40]	bootstrap	Group 2 (FR)
Sadness_SR_Group 2 (FR)	Valence_FR_Group 2 (FR)	Spearman	ordinal (SR variable)	-0.859553	2.98289e-10	3.60857e-09	[-0.92; -0.71]	bootstrap	Group 2 (FR)
Sadness_SR_Group 2 (FR)	Arousal_FR_Group 2 (FR)	Spearman	ordinal (SR variable)	-0.213788	0.240036	0.413396	[-0.57; 0.17]	bootstrap	Group 2 (FR)
Happiness_SR_Group 2 (FR)	Fear_SR_Group 2 (FR)	Spearman	ordinal (SR variable)	-0.879692	3.36711e-11	5.38738e-10	[-0.95; -0.72]	bootstrap	Group 2 (FR)
Happiness_SR_Group 2 (FR)	Disgust_SR_Group 2 (FR)	Spearman	ordinal (SR variable)	-0.845823	1.09743e-09	1.13401e-08	[-0.94; -0.67]	bootstrap	Group 2 (FR)
Happiness_SR_Group 2 (FR)	Surprise_SR_Group 2 (FR)	Spearman	ordinal (SR variable)	-0.697734	9.04915e-06	5.82906e-05	[-0.84; -0.47]	bootstrap	Group 2 (FR)
Happiness_SR_Group 2 (FR)	Anger_SR_Group 2 (FR)	Spearman	ordinal (SR variable)	-0.946601	2.71764e-16	2.6959e-14	[-0.97; -0.86]	bootstrap	Group 2 (FR)
Happiness_SR_Group 2 (FR)	Neutral_FR_Group 2 (FR)	Spearman	ordinal (SR variable)	-0.451879	0.00942241	0.034877	[-0.71; -0.09]	bootstrap	Group 2 (FR)
Happiness_SR_Group 2 (FR)	Happiness_FR_Group 2 (FR)	Spearman	ordinal (SR variable)	0.873327	6.98082e-11	1.08203e-09	[0.73; 0.93]	bootstrap	Group 2 (FR)
Happiness_SR_Group 2 (FR)	Sadness_FR_Group 2 (FR)	Spearman	ordinal (SR variable)	-0.454995	0.00888404	0.0333824	[-0.68; -0.14]	bootstrap	Group 2 (FR)
Happiness_SR_Group 2 (FR)	Anger_FR_Group 2 (FR)	Spearman	ordinal (SR variable)	-0.619432	0.000156678	0.000925148	[-0.82; -0.32]	bootstrap	Group 2 (FR)
Happiness_SR_Group 2 (FR)	Surprise_FR_Group 2 (FR)	Spearman	ordinal (SR variable)	0.293859	0.102584	0.234479	[-0.10; 0.61]	bootstrap	Group 2 (FR)
Happiness_SR_Group 2 (FR)	Fear_FR_Group 2 (FR)	Spearman	ordinal (SR variable)	0.165903	0.364163	0.532817	[-0.18; 0.49]	bootstrap	Group 2 (FR)
Happiness_SR_Group 2 (FR)	Disgust_FR_Group 2 (FR)	Spearman	ordinal (SR variable)	-0.048396	0.792527	0.863679	[-0.42; 0.34]	bootstrap	Group 2 (FR)
Happiness_SR_Group 2 (FR)	Valence_FR_Group 2 (FR)	Spearman	ordinal (SR variable)	0.905958	1.00293e-12	1.98982e-11	[0.81; 0.94]	bootstrap	Group 2 (FR)
Happiness_SR_Group 2 (FR)	Arousal_FR_Group 2 (FR)	Spearman	ordinal (SR variable)	0.326673	0.0680238	0.170403	[-0.02; 0.63]	bootstrap	Group 2 (FR)
Fear_SR_Group 2 (FR)	Disgust_SR_Group 2 (FR)	Spearman	ordinal (SR variable)	0.938873	1.9591e-15	1.21464e-13	[0.84; 0.98]	bootstrap	Group 2 (FR)
Fear_SR_Group 2 (FR)	Surprise_SR_Group 2 (FR)	Spearman	ordinal (SR variable)	0.892195	7.07902e-12	1.254e-10	[0.77; 0.94]	bootstrap	Group 2 (FR)
Fear_SR_Group 2 (FR)	Anger_SR_Group 2 (FR)	Spearman	ordinal (SR variable)	0.938005	2.40645e-15	1.32622e-13	[0.82; 0.98]	bootstrap	Group 2 (FR)
Fear_SR_Group 2 (FR)	Neutral_FR_Group 2 (FR)	Spearman	ordinal (SR variable)	0.375998	0.033933	0.0995904	[-0.00; 0.64]	bootstrap	Group 2 (FR)
Fear_SR_Group 2 (FR)	Happiness_FR_Group 2 (FR)	Spearman	ordinal (SR variable)	-0.805396	2.70737e-08	2.16589e-07	[-0.91; -0.61]	bootstrap	Group 2 (FR)
Fear_SR_Group 2 (FR)	Sadness_FR_Group 2 (FR)	Spearman	ordinal (SR variable)	0.366823	0.038912	0.110288	[0.02; 0.63]	bootstrap	Group 2 (FR)
Fear_SR_Group 2 (FR)	Anger_FR_Group 2 (FR)	Spearman	ordinal (SR variable)	0.619874	0.000154506	0.000923315	[0.32; 0.83]	bootstrap	Group 2 (FR)
Fear_SR_Group 2 (FR)	Surprise_FR_Group 2 (FR)	Spearman	ordinal (SR variable)	-0.24883	0.169657	0.338999	[-0.58; 0.14]	bootstrap	Group 2 (FR)
Fear_SR_Group 2 (FR)	Fear_FR_Group 2 (FR)	Spearman	ordinal (SR variable)	-0.188458	0.301625	0.468892	[-0.50; 0.15]	bootstrap	Group 2 (FR)
Fear_SR_Group 2 (FR)	Disgust_FR_Group 2 (FR)	Spearman	ordinal (SR variable)	0.0522984	0.776205	0.852382	[-0.32; 0.41]	bootstrap	Group 2 (FR)
Fear_SR_Group 2 (FR)	Valence_FR_Group 2 (FR)	Spearman	ordinal (SR variable)	-0.821177	8.52362e-09	7.41705e-08	[-0.91; -0.65]	bootstrap	Group 2 (FR)
Fear_SR_Group 2 (FR)	Arousal_FR_Group 2 (FR)	Spearman	ordinal (SR variable)	-0.126984	0.488584	0.67692	[-0.47; 0.22]	bootstrap	Group 2 (FR)
Disgust_SR_Group 2 (FR)	Surprise_SR_Group 2 (FR)	Spearman	ordinal (SR variable)	0.856933	3.86413e-10	4.35592e-09	[0.72; 0.93]	bootstrap	Group 2 (FR)
Disgust_SR_Group 2 (FR)	Anger_SR_Group 2 (FR)	Spearman	ordinal (SR variable)	0.910946	4.58198e-13	1.03303e-11	[0.77; 0.97]	bootstrap	Group 2 (FR)
Disgust_SR_Group 2 (FR)	Neutral_FR_Group 2 (FR)	Spearman	ordinal (SR variable)	0.41223	0.0190536	0.0627638	[0.04; 0.67]	bootstrap	Group 2 (FR)
Disgust_SR_Group 2 (FR)	Happiness_FR_Group 2 (FR)	Spearman	ordinal (SR variable)	-0.812524	1.62785e-08	1.32363e-07	[-0.90; -0.66]	bootstrap	Group 2 (FR)
Disgust_SR_Group 2 (FR)	Sadness_FR_Group 2 (FR)	Spearman	ordinal (SR variable)	0.231914	0.20153	0.375786	[-0.13; 0.54]	bootstrap	Group 2 (FR)
Disgust_SR_Group 2 (FR)	Anger_FR_Group 2 (FR)	Spearman	ordinal (SR variable)	0.618253	0.000162603	0.000948835	[0.32; 0.82]	bootstrap	Group 2 (FR)
Disgust_SR_Group 2 (FR)	Surprise_FR_Group 2 (FR)	Spearman	ordinal (SR variable)	-0.130371	0.476965	0.662674	[-0.49; 0.27]	bootstrap	Group 2 (FR)
Disgust_SR_Group 2 (FR)	Fear_FR_Group 2 (FR)	Spearman	ordinal (SR variable)	-0.1379	0.451661	0.636431	[-0.44; 0.20]	bootstrap	Group 2 (FR)
Disgust_SR_Group 2 (FR)	Disgust_FR_Group 2 (FR)	Spearman	ordinal (SR variable)	0.0912598	0.61937	0.769537	[-0.28; 0.44]	bootstrap	Group 2 (FR)
Disgust_SR_Group 2 (FR)	Valence_FR_Group 2 (FR)	Spearman	ordinal (SR variable)	-0.787735	8.7727e-08	6.39891e-07	[-0.90; -0.59]	bootstrap	Group 2 (FR)
Disgust_SR_Group 2 (FR)	Arousal_FR_Group 2 (FR)	Spearman	ordinal (SR variable)	-0.120639	0.510734	0.68838	[-0.48; 0.22]	bootstrap	Group 2 (FR)
Surprise_SR_Group 2 (FR)	Anger_SR_Group 2 (FR)	Spearman	ordinal (SR variable)	0.827396	5.23884e-09	4.81197e-08	[0.65; 0.91]	bootstrap	Group 2 (FR)
Surprise_SR_Group 2 (FR)	Neutral_FR_Group 2 (FR)	Spearman	ordinal (SR variable)	0.217555	0.231656	0.404582	[-0.16; 0.51]	bootstrap	Group 2 (FR)
Surprise_SR_Group 2 (FR)	Happiness_FR_Group 2 (FR)	Spearman	ordinal (SR variable)	-0.617812	0.000164871	0.000950883	[-0.78; -0.37]	bootstrap	Group 2 (FR)
Surprise_SR_Group 2 (FR)	Sadness_FR_Group 2 (FR)	Spearman	ordinal (SR variable)	0.317894	0.0762199	0.186232	[-0.07; 0.63]	bootstrap	Group 2 (FR)
Surprise_SR_Group 2 (FR)	Anger_FR_Group 2 (FR)	Spearman	ordinal (SR variable)	0.473448	0.00620134	0.0244116	[0.12; 0.76]	bootstrap	Group 2 (FR)
Surprise_SR_Group 2 (FR)	Surprise_FR_Group 2 (FR)	Spearman	ordinal (SR variable)	-0.283775	0.115496	0.258046	[-0.59; 0.09]	bootstrap	Group 2 (FR)
Surprise_SR_Group 2 (FR)	Fear_FR_Group 2 (FR)	Spearman	ordinal (SR variable)	-0.250757	0.166269	0.335242	[-0.57; 0.11]	bootstrap	Group 2 (FR)
Surprise_SR_Group 2 (FR)	Disgust_FR_Group 2 (FR)	Spearman	ordinal (SR variable)	0.211501	0.245221	0.417929	[-0.17; 0.54]	bootstrap	Group 2 (FR)
Surprise_SR_Group 2 (FR)	Valence_FR_Group 2 (FR)	Spearman	ordinal (SR variable)	-0.617262	0.00016774	0.000956309	[-0.77; -0.38]	bootstrap	Group 2 (FR)
Surprise_SR_Group 2 (FR)	Arousal_FR_Group 2 (FR)	Spearman	ordinal (SR variable)	0.141979	0.438256	0.622851	[-0.21; 0.45]	bootstrap	Group 2 (FR)
Anger_SR_Group 2 (FR)	Neutral_FR_Group 2 (FR)	Spearman	ordinal (SR variable)	0.424365	0.01549	0.0529864	[0.06; 0.67]	bootstrap	Group 2 (FR)
Anger_SR_Group 2 (FR)	Happiness_FR_Group 2 (FR)	Spearman	ordinal (SR variable)	-0.82598	5.86287e-09	5.28724e-08	[-0.90; -0.65]	bootstrap	Group 2 (FR)
Anger_SR_Group 2 (FR)	Sadness_FR_Group 2 (FR)	Spearman	ordinal (SR variable)	0.428952	0.0142968	0.049938	[0.12; 0.66]	bootstrap	Group 2 (FR)
Anger_SR_Group 2 (FR)	Anger_FR_Group 2 (FR)	Spearman	ordinal (SR variable)	0.601413	0.000271985	0.00149894	[0.29; 0.82]	bootstrap	Group 2 (FR)
Anger_SR_Group 2 (FR)	Surprise_FR_Group 2 (FR)	Spearman	ordinal (SR variable)	-0.298505	0.0970158	0.228058	[-0.61; 0.08]	bootstrap	Group 2 (FR)
Anger_SR_Group 2 (FR)	Fear_FR_Group 2 (FR)	Spearman	ordinal (SR variable)	-0.212274	0.243461	0.416521	[-0.53; 0.14]	bootstrap	Group 2 (FR)
Anger_SR_Group 2 (FR)	Disgust_FR_Group 2 (FR)	Spearman	ordinal (SR variable)	0.0854968	0.641749	0.778668	[-0.28; 0.44]	bootstrap	Group 2 (FR)
Anger_SR_Group 2 (FR)	Valence_FR_Group 2 (FR)	Spearman	ordinal (SR variable)	-0.859922	2.87493e-10	3.5833e-09	[-0.92; -0.72]	bootstrap	Group 2 (FR)
Anger_SR_Group 2 (FR)	Arousal_FR_Group 2 (FR)	Spearman	ordinal (SR variable)	-0.193193	0.289414	0.459228	[-0.53; 0.16]	bootstrap	Group 2 (FR)
Neutral_FR_Group 2 (FR)	Happiness_FR_Group 2 (FR)	Spearman	normality: not normal	-0.680718	1.80825e-05	0.000113531	[-0.86; -0.39]	bootstrap	Group 2 (FR)
Neutral_FR_Group 2 (FR)	Sadness_FR_Group 2 (FR)	Pearson	normality: both normal	0.0284888	0.876998	0.917702	[-0.32; 0.37]	Fisher	Group 2 (FR)
Neutral_FR_Group 2 (FR)	Anger_FR_Group 2 (FR)	Pearson	normality: both normal	0.213895	0.239796	0.413396	[-0.15; 0.52]	Fisher	Group 2 (FR)
Neutral_FR_Group 2 (FR)	Surprise_FR_Group 2 (FR)	Pearson	normality: both normal	-0.106095	0.563319	0.73669	[-0.44; 0.25]	Fisher	Group 2 (FR)
Neutral_FR_Group 2 (FR)	Fear_FR_Group 2 (FR)	Pearson	normality: both normal	-0.0142638	0.93824	0.95952	[-0.36; 0.34]	Fisher	Group 2 (FR)
Neutral_FR_Group 2 (FR)	Disgust_FR_Group 2 (FR)	Spearman	normality: not normal	-0.0854106	0.642087	0.778668	[-0.43; 0.28]	bootstrap	Group 2 (FR)
Neutral_FR_Group 2 (FR)	Valence_FR_Group 2 (FR)	Spearman	normality: not normal	-0.505865	0.00313967	0.0134248	[-0.76; -0.15]	bootstrap	Group 2 (FR)
Neutral_FR_Group 2 (FR)	Arousal_FR_Group 2 (FR)	Pearson	normality: both normal	-0.502795	0.00335822	0.0139973	[-0.72; -0.19]	Fisher	Group 2 (FR)
Happiness_FR_Group 2 (FR)	Sadness_FR_Group 2 (FR)	Spearman	normality: not normal	-0.420088	0.0166764	0.0566541	[-0.65; -0.10]	bootstrap	Group 2 (FR)
Happiness_FR_Group 2 (FR)	Anger_FR_Group 2 (FR)	Spearman	normality: not normal	-0.527126	0.00193607	0.00889157	[-0.76; -0.18]	bootstrap	Group 2 (FR)
Happiness_FR_Group 2 (FR)	Surprise_FR_Group 2 (FR)	Spearman	normality: not normal	0.240103	0.18562	0.355473	[-0.13; 0.56]	bootstrap	Group 2 (FR)
Happiness_FR_Group 2 (FR)	Fear_FR_Group 2 (FR)	Spearman	normality: not normal	0.126466	0.490373	0.677507	[-0.23; 0.48]	bootstrap	Group 2 (FR)
Happiness_FR_Group 2 (FR)	Disgust_FR_Group 2 (FR)	Spearman	normality: not normal	-0.0879765	0.632081	0.77602	[-0.43; 0.29]	bootstrap	Group 2 (FR)
Happiness_FR_Group 2 (FR)	Valence_FR_Group 2 (FR)	Spearman	normality: not normal	0.914223	2.67017e-13	6.3067e-12	[0.78; 0.97]	bootstrap	Group 2 (FR)
Happiness_FR_Group 2 (FR)	Arousal_FR_Group 2 (FR)	Spearman	normality: not normal	0.40176	0.0226514	0.0711081	[0.05; 0.69]	bootstrap	Group 2 (FR)
Sadness_FR_Group 2 (FR)	Anger_FR_Group 2 (FR)	Pearson	normality: both normal	0.0494492	0.788113	0.861022	[-0.30; 0.39]	Fisher	Group 2 (FR)
Sadness_FR_Group 2 (FR)	Surprise_FR_Group 2 (FR)	Pearson	normality: both normal	-0.320781	0.0734441	0.181235	[-0.60; 0.03]	Fisher	Group 2 (FR)
Sadness_FR_Group 2 (FR)	Fear_FR_Group 2 (FR)	Pearson	normality: both normal	-0.445977	0.0105177	0.0383588	[-0.69; -0.12]	Fisher	Group 2 (FR)
Sadness_FR_Group 2 (FR)	Disgust_FR_Group 2 (FR)	Spearman	normality: not normal	0.204179	0.262324	0.438089	[-0.17; 0.53]	bootstrap	Group 2 (FR)
Sadness_FR_Group 2 (FR)	Valence_FR_Group 2 (FR)	Spearman	normality: not normal	-0.56415	0.000771081	0.00402586	[-0.74; -0.29]	bootstrap	Group 2 (FR)
Sadness_FR_Group 2 (FR)	Arousal_FR_Group 2 (FR)	Pearson	normality: both normal	-0.245078	0.176395	0.344356	[-0.55; 0.11]	Fisher	Group 2 (FR)
Anger_FR_Group 2 (FR)	Surprise_FR_Group 2 (FR)	Pearson	normality: both normal	-0.240888	0.184142	0.354198	[-0.54; 0.12]	Fisher	Group 2 (FR)
Anger_FR_Group 2 (FR)	Fear_FR_Group 2 (FR)	Pearson	normality: both normal	0.194176	0.286921	0.459228	[-0.17; 0.51]	Fisher	Group 2 (FR)
Anger_FR_Group 2 (FR)	Disgust_FR_Group 2 (FR)	Spearman	normality: not normal	-0.118768	0.517359	0.69542	[-0.51; 0.28]	bootstrap	Group 2 (FR)
Anger_FR_Group 2 (FR)	Valence_FR_Group 2 (FR)	Spearman	normality: not normal	-0.603372	0.000256562	0.00144376	[-0.81; -0.29]	bootstrap	Group 2 (FR)
Anger_FR_Group 2 (FR)	Arousal_FR_Group 2 (FR)	Pearson	normality: both normal	-0.0670563	0.715375	0.823262	[-0.41; 0.29]	Fisher	Group 2 (FR)
Surprise_FR_Group 2 (FR)	Fear_FR_Group 2 (FR)	Pearson	normality: both normal	0.26876	0.136917	0.291462	[-0.09; 0.56]	Fisher	Group 2 (FR)
Surprise_FR_Group 2 (FR)	Disgust_FR_Group 2 (FR)	Spearman	normality: not normal	0.000366569	0.998411	0.998411	[-0.40; 0.40]	bootstrap	Group 2 (FR)
Surprise_FR_Group 2 (FR)	Valence_FR_Group 2 (FR)	Spearman	normality: not normal	0.281525	0.118536	0.263651	[-0.08; 0.58]	bootstrap	Group 2 (FR)
Surprise_FR_Group 2 (FR)	Arousal_FR_Group 2 (FR)	Pearson	normality: both normal	0.110049	0.548781	0.723924	[-0.25; 0.44]	Fisher	Group 2 (FR)
Fear_FR_Group 2 (FR)	Disgust_FR_Group 2 (FR)	Spearman	normality: not normal	-0.263196	0.14555	0.30461	[-0.56; 0.09]	bootstrap	Group 2 (FR)
Fear_FR_Group 2 (FR)	Valence_FR_Group 2 (FR)	Spearman	normality: not normal	0.162023	0.375643	0.541625	[-0.18; 0.48]	bootstrap	Group 2 (FR)
Fear_FR_Group 2 (FR)	Arousal_FR_Group 2 (FR)	Pearson	normality: both normal	-0.0596926	0.745539	0.836623	[-0.40; 0.30]	Fisher	Group 2 (FR)
Disgust_FR_Group 2 (FR)	Valence_FR_Group 2 (FR)	Spearman	normality: not normal	-0.162023	0.375643	0.541625	[-0.49; 0.23]	bootstrap	Group 2 (FR)
Disgust_FR_Group 2 (FR)	Arousal_FR_Group 2 (FR)	Spearman	normality: not normal	0.332111	0.0633019	0.16353	[-0.04; 0.63]	bootstrap	Group 2 (FR)
Valence_FR_Group 2 (FR)	Arousal_FR_Group 2 (FR)	Spearman	normality: not normal	0.382698	0.0306343	0.0920885	[0.05; 0.65]	bootstrap	Group 2 (FR)
Donations_Group 1 (FR+EMG)	Donations_Group 2 (FR)	Spearman	normality: not normal	0.934813	5.00202e-15	2.05896e-13	[0.85; 0.97]	bootstrap	between
Donations_Group 1 (FR+EMG)	Valence_SR_Group 2 (FR)	Spearman	ordinal (SR variable)	-0.856174	4.16131e-10	4.58669e-09	[-0.92; -0.70]	bootstrap	between
Donations_Group 1 (FR+EMG)	Arousal_SR_Group 2 (FR)	Spearman	ordinal (SR variable)	0.186027	0.308016	0.474459	[-0.20; 0.53]	bootstrap	between
Donations_Group 1 (FR+EMG)	Sadness_SR_Group 2 (FR)	Spearman	ordinal (SR variable)	0.840822	1.71014e-09	1.73108e-08	[0.66; 0.92]	bootstrap	between
Donations_Group 1 (FR+EMG)	Happiness_SR_Group 2 (FR)	Spearman	ordinal (SR variable)	-0.693894	1.06223e-05	6.75472e-05	[-0.85; -0.41]	bootstrap	between
Donations_Group 1 (FR+EMG)	Fear_SR_Group 2 (FR)	Spearman	ordinal (SR variable)	0.85987	2.88976e-10	3.5833e-09	[0.72; 0.92]	bootstrap	between
Donations_Group 1 (FR+EMG)	Disgust_SR_Group 2 (FR)	Spearman	ordinal (SR variable)	0.774106	2.02097e-07	1.45276e-06	[0.56; 0.89]	bootstrap	between
Donations_Group 1 (FR+EMG)	Surprise_SR_Group 2 (FR)	Spearman	ordinal (SR variable)	0.731584	1.96404e-06	1.33447e-05	[0.49; 0.86]	bootstrap	between
Donations_Group 1 (FR+EMG)	Anger_SR_Group 2 (FR)	Spearman	ordinal (SR variable)	0.741444	1.20536e-06	8.30359e-06	[0.48; 0.88]	bootstrap	between
Donations_Group 1 (FR+EMG)	Neutral_FR_Group 2 (FR)	Spearman	normality: not normal	0.438313	0.0120988	0.0428644	[0.07; 0.71]	bootstrap	between
Donations_Group 1 (FR+EMG)	Happiness_FR_Group 2 (FR)	Spearman	normality: not normal	-0.710541	5.20613e-06	3.44299e-05	[-0.87; -0.43]	bootstrap	between
Donations_Group 1 (FR+EMG)	Sadness_FR_Group 2 (FR)	Spearman	normality: not normal	0.361503	0.0420582	0.117196	[-0.03; 0.69]	bootstrap	between
Donations_Group 1 (FR+EMG)	Anger_FR_Group 2 (FR)	Spearman	normality: not normal	0.529423	0.0018341	0.00850201	[0.22; 0.74]	bootstrap	between
Donations_Group 1 (FR+EMG)	Surprise_FR_Group 2 (FR)	Spearman	normality: not normal	-0.0711274	0.698875	0.811808	[-0.44; 0.32]	bootstrap	between
Donations_Group 1 (FR+EMG)	Fear_FR_Group 2 (FR)	Spearman	normality: not normal	-0.0214482	0.907244	0.937486	[-0.39; 0.35]	bootstrap	between
Donations_Group 1 (FR+EMG)	Disgust_FR_Group 2 (FR)	Spearman	normality: not normal	-0.060495	0.742233	0.836623	[-0.37; 0.26]	bootstrap	between
Donations_Group 1 (FR+EMG)	Valence_FR_Group 2 (FR)	Spearman	normality: not normal	-0.701742	7.6351e-06	4.98291e-05	[-0.85; -0.42]	bootstrap	between
Donations_Group 1 (FR+EMG)	Arousal_FR_Group 2 (FR)	Spearman	normality: not normal	-0.176902	0.332764	0.500154	[-0.56; 0.20]	bootstrap	between
Valence_SR_Group 1 (FR+EMG)	Donations_Group 2 (FR)	Spearman	ordinal (SR variable)	-0.885691	1.62967e-11	2.69438e-10	[-0.94; -0.76]	bootstrap	between
Valence_SR_Group 1 (FR+EMG)	Valence_SR_Group 2 (FR)	Spearman	ordinal (SR variable)	0.97058	4.17269e-20	2.06965e-17	[0.91; 0.99]	bootstrap	between
Valence_SR_Group 1 (FR+EMG)	Arousal_SR_Group 2 (FR)	Spearman	ordinal (SR variable)	-0.222202	0.221592	0.395469	[-0.60; 0.22]	bootstrap	between
Valence_SR_Group 1 (FR+EMG)	Sadness_SR_Group 2 (FR)	Spearman	ordinal (SR variable)	-0.907958	7.36551e-13	1.58839e-11	[-0.96; -0.78]	bootstrap	between
Valence_SR_Group 1 (FR+EMG)	Happiness_SR_Group 2 (FR)	Spearman	ordinal (SR variable)	0.931989	9.2699e-15	3.28419e-13	[0.83; 0.97]	bootstrap	between
Valence_SR_Group 1 (FR+EMG)	Fear_SR_Group 2 (FR)	Spearman	ordinal (SR variable)	-0.928159	2.05443e-14	6.36873e-13	[-0.96; -0.82]	bootstrap	between
Valence_SR_Group 1 (FR+EMG)	Disgust_SR_Group 2 (FR)	Spearman	ordinal (SR variable)	-0.916638	1.76876e-13	4.38653e-12	[-0.97; -0.81]	bootstrap	between
Valence_SR_Group 1 (FR+EMG)	Surprise_SR_Group 2 (FR)	Spearman	ordinal (SR variable)	-0.764377	3.54314e-07	2.47521e-06	[-0.85; -0.61]	bootstrap	between
Valence_SR_Group 1 (FR+EMG)	Anger_SR_Group 2 (FR)	Spearman	ordinal (SR variable)	-0.935694	4.102e-15	1.84963e-13	[-0.96; -0.85]	bootstrap	between
Valence_SR_Group 1 (FR+EMG)	Neutral_FR_Group 2 (FR)	Spearman	ordinal (SR variable)	-0.388196	0.0281266	0.0850657	[-0.65; -0.01]	bootstrap	between
Valence_SR_Group 1 (FR+EMG)	Happiness_FR_Group 2 (FR)	Spearman	ordinal (SR variable)	0.835777	2.63506e-09	2.56273e-08	[0.67; 0.91]	bootstrap	between
Valence_SR_Group 1 (FR+EMG)	Sadness_FR_Group 2 (FR)	Spearman	ordinal (SR variable)	-0.362903	0.041211	0.115484	[-0.64; -0.02]	bootstrap	between
Valence_SR_Group 1 (FR+EMG)	Anger_FR_Group 2 (FR)	Spearman	ordinal (SR variable)	-0.657991	4.26094e-05	0.000264179	[-0.86; -0.36]	bootstrap	between
Valence_SR_Group 1 (FR+EMG)	Surprise_FR_Group 2 (FR)	Spearman	ordinal (SR variable)	0.226173	0.213231	0.387409	[-0.17; 0.57]	bootstrap	between
Valence_SR_Group 1 (FR+EMG)	Fear_FR_Group 2 (FR)	Spearman	ordinal (SR variable)	0.184751	0.311406	0.478197	[-0.15; 0.48]	bootstrap	between
Valence_SR_Group 1 (FR+EMG)	Disgust_FR_Group 2 (FR)	Spearman	ordinal (SR variable)	-0.061217	0.739262	0.836623	[-0.43; 0.35]	bootstrap	between
Valence_SR_Group 1 (FR+EMG)	Valence_FR_Group 2 (FR)	Spearman	ordinal (SR variable)	0.865836	1.56874e-10	2.16137e-09	[0.72; 0.93]	bootstrap	between
Valence_SR_Group 1 (FR+EMG)	Arousal_FR_Group 2 (FR)	Spearman	ordinal (SR variable)	0.244868	0.176778	0.344356	[-0.12; 0.57]	bootstrap	between
Arousal_SR_Group 1 (FR+EMG)	Donations_Group 2 (FR)	Spearman	ordinal (SR variable)	0.542435	0.00134006	0.00639105	[0.19; 0.79]	bootstrap	between
Arousal_SR_Group 1 (FR+EMG)	Valence_SR_Group 2 (FR)	Spearman	ordinal (SR variable)	-0.509311	0.00290908	0.0127691	[-0.79; -0.13]	bootstrap	between
Arousal_SR_Group 1 (FR+EMG)	Arousal_SR_Group 2 (FR)	Spearman	ordinal (SR variable)	0.815121	1.34531e-08	1.11212e-07	[0.62; 0.92]	bootstrap	between
Arousal_SR_Group 1 (FR+EMG)	Sadness_SR_Group 2 (FR)	Spearman	ordinal (SR variable)	0.456414	0.00864773	0.0329944	[0.09; 0.73]	bootstrap	between
Arousal_SR_Group 1 (FR+EMG)	Happiness_SR_Group 2 (FR)	Spearman	ordinal (SR variable)	-0.347982	0.05098	0.139702	[-0.66; 0.04]	bootstrap	between
Arousal_SR_Group 1 (FR+EMG)	Fear_SR_Group 2 (FR)	Spearman	ordinal (SR variable)	0.546331	0.00121687	0.00591732	[0.20; 0.80]	bootstrap	between
Arousal_SR_Group 1 (FR+EMG)	Disgust_SR_Group 2 (FR)	Spearman	ordinal (SR variable)	0.481805	0.00523553	0.0214613	[0.14; 0.73]	bootstrap	between
Arousal_SR_Group 1 (FR+EMG)	Surprise_SR_Group 2 (FR)	Spearman	ordinal (SR variable)	0.603048	0.000259062	0.00144376	[0.30; 0.79]	bootstrap	between
Arousal_SR_Group 1 (FR+EMG)	Anger_SR_Group 2 (FR)	Spearman	ordinal (SR variable)	0.444404	0.0108273	0.0391997	[0.08; 0.72]	bootstrap	between
Arousal_SR_Group 1 (FR+EMG)	Neutral_FR_Group 2 (FR)	Spearman	ordinal (SR variable)	-0.0678775	0.712036	0.82324	[-0.41; 0.27]	bootstrap	between
Arousal_SR_Group 1 (FR+EMG)	Happiness_FR_Group 2 (FR)	Spearman	ordinal (SR variable)	-0.254265	0.160224	0.328882	[-0.55; 0.09]	bootstrap	between
Arousal_SR_Group 1 (FR+EMG)	Sadness_FR_Group 2 (FR)	Spearman	ordinal (SR variable)	0.182535	0.317346	0.482833	[-0.17; 0.49]	bootstrap	between
Arousal_SR_Group 1 (FR+EMG)	Anger_FR_Group 2 (FR)	Spearman	ordinal (SR variable)	0.221427	0.223248	0.395469	[-0.15; 0.54]	bootstrap	between
Arousal_SR_Group 1 (FR+EMG)	Surprise_FR_Group 2 (FR)	Spearman	ordinal (SR variable)	0.158136	0.387357	0.556896	[-0.19; 0.50]	bootstrap	between
Arousal_SR_Group 1 (FR+EMG)	Fear_FR_Group 2 (FR)	Spearman	ordinal (SR variable)	-0.304165	0.0905457	0.21696	[-0.60; 0.05]	bootstrap	between
Arousal_SR_Group 1 (FR+EMG)	Disgust_FR_Group 2 (FR)	Spearman	ordinal (SR variable)	0.239406	0.186939	0.356622	[-0.10; 0.54]	bootstrap	between
Arousal_SR_Group 1 (FR+EMG)	Valence_FR_Group 2 (FR)	Spearman	ordinal (SR variable)	-0.327463	0.0673212	0.169499	[-0.62; 0.03]	bootstrap	between
Arousal_SR_Group 1 (FR+EMG)	Arousal_FR_Group 2 (FR)	Spearman	ordinal (SR variable)	0.198679	0.275671	0.452009	[-0.20; 0.56]	bootstrap	between
Neutral_FR_Group 1 (FR+EMG)	Donations_Group 2 (FR)	Spearman	normality: not normal	-0.181685	0.319645	0.484843	[-0.51; 0.18]	bootstrap	between
Neutral_FR_Group 1 (FR+EMG)	Valence_SR_Group 2 (FR)	Spearman	ordinal (SR variable)	0.101182	0.581621	0.743249	[-0.26; 0.45]	bootstrap	between
Neutral_FR_Group 1 (FR+EMG)	Arousal_SR_Group 2 (FR)	Spearman	ordinal (SR variable)	-0.194335	0.286519	0.459228	[-0.55; 0.19]	bootstrap	between
Neutral_FR_Group 1 (FR+EMG)	Sadness_SR_Group 2 (FR)	Spearman	ordinal (SR variable)	-0.117345	0.522426	0.700334	[-0.47; 0.25]	bootstrap	between
Neutral_FR_Group 1 (FR+EMG)	Happiness_SR_Group 2 (FR)	Spearman	ordinal (SR variable)	0.103391	0.573358	0.73669	[-0.25; 0.43]	bootstrap	between
Neutral_FR_Group 1 (FR+EMG)	Fear_SR_Group 2 (FR)	Spearman	ordinal (SR variable)	-0.0609231	0.740471	0.836623	[-0.45; 0.31]	bootstrap	between
Neutral_FR_Group 1 (FR+EMG)	Disgust_SR_Group 2 (FR)	Spearman	ordinal (SR variable)	-0.113111	0.537646	0.714939	[-0.48; 0.26]	bootstrap	between
Neutral_FR_Group 1 (FR+EMG)	Surprise_SR_Group 2 (FR)	Spearman	ordinal (SR variable)	-0.0502614	0.784713	0.8592	[-0.43; 0.32]	bootstrap	between
Neutral_FR_Group 1 (FR+EMG)	Anger_SR_Group 2 (FR)	Spearman	ordinal (SR variable)	-0.0565086	0.7587	0.840251	[-0.42; 0.32]	bootstrap	between
Neutral_FR_Group 1 (FR+EMG)	Neutral_FR_Group 2 (FR)	Spearman	normality: not normal	0.144428	0.430316	0.613323	[-0.22; 0.48]	bootstrap	between
Neutral_FR_Group 1 (FR+EMG)	Happiness_FR_Group 2 (FR)	Spearman	normality: not normal	0.0854106	0.642087	0.778668	[-0.25; 0.41]	bootstrap	between
Neutral_FR_Group 1 (FR+EMG)	Sadness_FR_Group 2 (FR)	Spearman	normality: not normal	-0.338343	0.0582117	0.154401	[-0.62; -0.01]	bootstrap	between
Neutral_FR_Group 1 (FR+EMG)	Anger_FR_Group 2 (FR)	Spearman	normality: not normal	-0.0337243	0.854613	0.905744	[-0.41; 0.35]	bootstrap	between
Neutral_FR_Group 1 (FR+EMG)	Surprise_FR_Group 2 (FR)	Spearman	normality: not normal	-0.506598	0.00308934	0.0134248	[-0.71; -0.22]	bootstrap	between
Neutral_FR_Group 1 (FR+EMG)	Fear_FR_Group 2 (FR)	Spearman	normality: not normal	-0.0780792	0.671012	0.796414	[-0.43; 0.30]	bootstrap	between
Neutral_FR_Group 1 (FR+EMG)	Disgust_FR_Group 2 (FR)	Spearman	normality: not normal	-0.00403226	0.982526	0.988505	[-0.40; 0.37]	bootstrap	between
Neutral_FR_Group 1 (FR+EMG)	Valence_FR_Group 2 (FR)	Spearman	normality: not normal	0.178886	0.327283	0.493412	[-0.17; 0.49]	bootstrap	between
Neutral_FR_Group 1 (FR+EMG)	Arousal_FR_Group 2 (FR)	Spearman	normality: not normal	0.10044	0.58441	0.743249	[-0.24; 0.41]	bootstrap	between
Happiness_FR_Group 1 (FR+EMG)	Donations_Group 2 (FR)	Spearman	normality: not normal	-0.504171	0.00325871	0.0136976	[-0.73; -0.15]	bootstrap	between
Happiness_FR_Group 1 (FR+EMG)	Valence_SR_Group 2 (FR)	Spearman	ordinal (SR variable)	0.519659	0.0023025	0.0104774	[0.17; 0.73]	bootstrap	between
Happiness_FR_Group 1 (FR+EMG)	Arousal_SR_Group 2 (FR)	Spearman	ordinal (SR variable)	0.291869	0.105042	0.238766	[-0.04; 0.56]	bootstrap	between
Happiness_FR_Group 1 (FR+EMG)	Sadness_SR_Group 2 (FR)	Spearman	ordinal (SR variable)	-0.480381	0.0053903	0.0217365	[-0.71; -0.11]	bootstrap	between
Happiness_FR_Group 1 (FR+EMG)	Happiness_SR_Group 2 (FR)	Spearman	ordinal (SR variable)	0.487626	0.00464165	0.0191855	[0.11; 0.72]	bootstrap	between
Happiness_FR_Group 1 (FR+EMG)	Fear_SR_Group 2 (FR)	Spearman	ordinal (SR variable)	-0.547023	0.00119606	0.00591732	[-0.75; -0.22]	bootstrap	between
Happiness_FR_Group 1 (FR+EMG)	Disgust_SR_Group 2 (FR)	Spearman	ordinal (SR variable)	-0.511569	0.00276609	0.0122805	[-0.74; -0.18]	bootstrap	between
Happiness_FR_Group 1 (FR+EMG)	Surprise_SR_Group 2 (FR)	Spearman	ordinal (SR variable)	-0.371274	0.0364277	0.105047	[-0.60; -0.06]	bootstrap	between
Happiness_FR_Group 1 (FR+EMG)	Anger_SR_Group 2 (FR)	Spearman	ordinal (SR variable)	-0.479956	0.00543728	0.0217491	[-0.72; -0.12]	bootstrap	between
Happiness_FR_Group 1 (FR+EMG)	Neutral_FR_Group 2 (FR)	Spearman	normality: not normal	-0.342009	0.0553717	0.148456	[-0.65; 0.05]	bootstrap	between
Happiness_FR_Group 1 (FR+EMG)	Happiness_FR_Group 2 (FR)	Spearman	normality: not normal	0.554619	0.000987314	0.00504854	[0.17; 0.82]	bootstrap	between
Happiness_FR_Group 1 (FR+EMG)	Sadness_FR_Group 2 (FR)	Spearman	normality: not normal	-0.228006	0.209446	0.38334	[-0.55; 0.14]	bootstrap	between
Happiness_FR_Group 1 (FR+EMG)	Anger_FR_Group 2 (FR)	Spearman	normality: not normal	-0.512463	0.00271115	0.0122248	[-0.73; -0.17]	bootstrap	between
Happiness_FR_Group 1 (FR+EMG)	Surprise_FR_Group 2 (FR)	Spearman	normality: not normal	0.252933	0.162501	0.328982	[-0.11; 0.56]	bootstrap	between
Happiness_FR_Group 1 (FR+EMG)	Fear_FR_Group 2 (FR)	Spearman	normality: not normal	-0.162757	0.373458	0.541623	[-0.51; 0.22]	bootstrap	between
Happiness_FR_Group 1 (FR+EMG)	Disgust_FR_Group 2 (FR)	Spearman	normality: not normal	0.193548	0.288512	0.459228	[-0.16; 0.53]	bootstrap	between
Happiness_FR_Group 1 (FR+EMG)	Valence_FR_Group 2 (FR)	Spearman	normality: not normal	0.567082	0.000713534	0.00380392	[0.19; 0.82]	bootstrap	between
Happiness_FR_Group 1 (FR+EMG)	Arousal_FR_Group 2 (FR)	Spearman	normality: not normal	0.380499	0.0316871	0.0946794	[0.05; 0.64]	bootstrap	between
Sadness_FR_Group 1 (FR+EMG)	Donations_Group 2 (FR)	Pearson	normality: both normal	0.124462	0.497329	0.681423	[-0.23; 0.45]	Fisher	between
Sadness_FR_Group 1 (FR+EMG)	Valence_SR_Group 2 (FR)	Spearman	ordinal (SR variable)	-0.0542572	0.768047	0.848444	[-0.41; 0.35]	bootstrap	between
Sadness_FR_Group 1 (FR+EMG)	Arousal_SR_Group 2 (FR)	Spearman	ordinal (SR variable)	0.189385	0.299209	0.46669	[-0.17; 0.50]	bootstrap	between
Sadness_FR_Group 1 (FR+EMG)	Sadness_SR_Group 2 (FR)	Spearman	ordinal (SR variable)	0.0909424	0.620594	0.769537	[-0.31; 0.45]	bootstrap	between
Sadness_FR_Group 1 (FR+EMG)	Happiness_SR_Group 2 (FR)	Spearman	ordinal (SR variable)	-0.0414299	0.821874	0.881616	[-0.40; 0.32]	bootstrap	between
Sadness_FR_Group 1 (FR+EMG)	Fear_SR_Group 2 (FR)	Spearman	ordinal (SR variable)	0.059088	0.748033	0.837526	[-0.32; 0.43]	bootstrap	between
Sadness_FR_Group 1 (FR+EMG)	Disgust_SR_Group 2 (FR)	Spearman	ordinal (SR variable)	0.0780391	0.671172	0.796414	[-0.31; 0.45]	bootstrap	between
Sadness_FR_Group 1 (FR+EMG)	Surprise_SR_Group 2 (FR)	Spearman	ordinal (SR variable)	0.0115565	0.949946	0.963545	[-0.39; 0.41]	bootstrap	between
Sadness_FR_Group 1 (FR+EMG)	Anger_SR_Group 2 (FR)	Spearman	ordinal (SR variable)	0.0787084	0.668511	0.796414	[-0.28; 0.43]	bootstrap	between
Sadness_FR_Group 1 (FR+EMG)	Neutral_FR_Group 2 (FR)	Pearson	normality: both normal	-0.125794	0.492699	0.67883	[-0.45; 0.23]	Fisher	between
Sadness_FR_Group 1 (FR+EMG)	Happiness_FR_Group 2 (FR)	Spearman	normality: not normal	-0.0942082	0.608048	0.763523	[-0.45; 0.30]	bootstrap	between
Sadness_FR_Group 1 (FR+EMG)	Sadness_FR_Group 2 (FR)	Pearson	normality: both normal	0.574181	0.000589605	0.00321367	[0.28; 0.77]	Fisher	between
Sadness_FR_Group 1 (FR+EMG)	Anger_FR_Group 2 (FR)	Pearson	normality: both normal	-0.170548	0.350696	0.522357	[-0.49; 0.19]	Fisher	between
Sadness_FR_Group 1 (FR+EMG)	Surprise_FR_Group 2 (FR)	Pearson	normality: both normal	-0.0273387	0.881928	0.918984	[-0.37; 0.32]	Fisher	between
Sadness_FR_Group 1 (FR+EMG)	Fear_FR_Group 2 (FR)	Pearson	normality: both normal	-0.269085	0.136425	0.291462	[-0.56; 0.09]	Fisher	between
Sadness_FR_Group 1 (FR+EMG)	Disgust_FR_Group 2 (FR)	Spearman	normality: not normal	0.295455	0.100645	0.231824	[-0.08; 0.60]	bootstrap	between
Sadness_FR_Group 1 (FR+EMG)	Valence_FR_Group 2 (FR)	Spearman	normality: not normal	-0.201613	0.268497	0.445376	[-0.53; 0.18]	bootstrap	between
Sadness_FR_Group 1 (FR+EMG)	Arousal_FR_Group 2 (FR)	Pearson	normality: both normal	-0.0956781	0.602436	0.758396	[-0.43; 0.26]	Fisher	between
Anger_FR_Group 1 (FR+EMG)	Donations_Group 2 (FR)	Spearman	normality: not normal	0.298286	0.0972731	0.228058	[-0.06; 0.58]	bootstrap	between
Anger_FR_Group 1 (FR+EMG)	Valence_SR_Group 2 (FR)	Spearman	ordinal (SR variable)	-0.291082	0.106026	0.238766	[-0.55; 0.04]	bootstrap	between
Anger_FR_Group 1 (FR+EMG)	Arousal_SR_Group 2 (FR)	Spearman	ordinal (SR variable)	-0.0977175	0.594686	0.750546	[-0.40; 0.25]	bootstrap	between
Anger_FR_Group 1 (FR+EMG)	Sadness_SR_Group 2 (FR)	Spearman	ordinal (SR variable)	0.236524	0.192462	0.365751	[-0.11; 0.54]	bootstrap	between
Anger_FR_Group 1 (FR+EMG)	Happiness_SR_Group 2 (FR)	Spearman	ordinal (SR variable)	-0.215765	0.235612	0.410048	[-0.54; 0.14]	bootstrap	between
Anger_FR_Group 1 (FR+EMG)	Fear_SR_Group 2 (FR)	Spearman	ordinal (SR variable)	0.230297	0.20478	0.377588	[-0.11; 0.51]	bootstrap	between
Anger_FR_Group 1 (FR+EMG)	Disgust_SR_Group 2 (FR)	Spearman	ordinal (SR variable)	0.224018	0.217741	0.392726	[-0.11; 0.51]	bootstrap	between
Anger_FR_Group 1 (FR+EMG)	Surprise_SR_Group 2 (FR)	Spearman	ordinal (SR variable)	0.262497	0.146663	0.30565	[-0.11; 0.57]	bootstrap	between
Anger_FR_Group 1 (FR+EMG)	Anger_SR_Group 2 (FR)	Spearman	ordinal (SR variable)	0.214292	0.238903	0.413396	[-0.13; 0.52]	bootstrap	between
Anger_FR_Group 1 (FR+EMG)	Neutral_FR_Group 2 (FR)	Spearman	normality: not normal	0.212243	0.243531	0.416521	[-0.13; 0.52]	bootstrap	between
Anger_FR_Group 1 (FR+EMG)	Happiness_FR_Group 2 (FR)	Spearman	normality: not normal	-0.211144	0.246039	0.417929	[-0.54; 0.15]	bootstrap	between
Anger_FR_Group 1 (FR+EMG)	Sadness_FR_Group 2 (FR)	Spearman	normality: not normal	-0.0117302	0.949195	0.963545	[-0.42; 0.38]	bootstrap	between
Anger_FR_Group 1 (FR+EMG)	Anger_FR_Group 2 (FR)	Spearman	normality: not normal	0.18695	0.305579	0.472172	[-0.16; 0.49]	bootstrap	between
Anger_FR_Group 1 (FR+EMG)	Surprise_FR_Group 2 (FR)	Spearman	normality: not normal	0.00659824	0.971409	0.979307	[-0.38; 0.39]	bootstrap	between
Anger_FR_Group 1 (FR+EMG)	Fear_FR_Group 2 (FR)	Spearman	normality: not normal	0.03739	0.839006	0.893019	[-0.33; 0.41]	bootstrap	between
Anger_FR_Group 1 (FR+EMG)	Disgust_FR_Group 2 (FR)	Spearman	normality: not normal	-0.17412	0.340543	0.510301	[-0.47; 0.17]	bootstrap	between
Anger_FR_Group 1 (FR+EMG)	Valence_FR_Group 2 (FR)	Spearman	normality: not normal	-0.22654	0.21247	0.387409	[-0.53; 0.12]	bootstrap	between
Anger_FR_Group 1 (FR+EMG)	Arousal_FR_Group 2 (FR)	Spearman	normality: not normal	-0.0318915	0.862438	0.912088	[-0.38; 0.33]	bootstrap	between
Surprise_FR_Group 1 (FR+EMG)	Donations_Group 2 (FR)	Pearson	normality: both normal	-0.057101	0.756246	0.840251	[-0.40; 0.30]	Fisher	between
Surprise_FR_Group 1 (FR+EMG)	Valence_SR_Group 2 (FR)	Spearman	ordinal (SR variable)	0.0771698	0.674633	0.79671	[-0.28; 0.46]	bootstrap	between
Surprise_FR_Group 1 (FR+EMG)	Arousal_SR_Group 2 (FR)	Spearman	ordinal (SR variable)	-0.272986	0.130615	0.281675	[-0.63; 0.12]	bootstrap	between
Surprise_FR_Group 1 (FR+EMG)	Sadness_SR_Group 2 (FR)	Spearman	ordinal (SR variable)	-0.0671067	0.71517	0.823262	[-0.45; 0.29]	bootstrap	between
Surprise_FR_Group 1 (FR+EMG)	Happiness_SR_Group 2 (FR)	Spearman	ordinal (SR variable)	-0.00843263	0.963466	0.975263	[-0.36; 0.37]	bootstrap	between
Surprise_FR_Group 1 (FR+EMG)	Fear_SR_Group 2 (FR)	Spearman	ordinal (SR variable)	-0.0855125	0.641688	0.778668	[-0.47; 0.30]	bootstrap	between
Surprise_FR_Group 1 (FR+EMG)	Disgust_SR_Group 2 (FR)	Spearman	ordinal (SR variable)	-0.0304811	0.868467	0.912593	[-0.42; 0.34]	bootstrap	between
Surprise_FR_Group 1 (FR+EMG)	Surprise_SR_Group 2 (FR)	Spearman	ordinal (SR variable)	-0.0926351	0.614078	0.768458	[-0.48; 0.29]	bootstrap	between
Surprise_FR_Group 1 (FR+EMG)	Anger_SR_Group 2 (FR)	Spearman	ordinal (SR variable)	-0.0350427	0.848994	0.901715	[-0.42; 0.34]	bootstrap	between
Surprise_FR_Group 1 (FR+EMG)	Neutral_FR_Group 2 (FR)	Pearson	normality: both normal	0.0600307	0.744145	0.836623	[-0.29; 0.40]	Fisher	between
Surprise_FR_Group 1 (FR+EMG)	Happiness_FR_Group 2 (FR)	Spearman	normality: not normal	0.0234604	0.898585	0.932423	[-0.32; 0.39]	bootstrap	between
Surprise_FR_Group 1 (FR+EMG)	Sadness_FR_Group 2 (FR)	Pearson	normality: both normal	-0.245238	0.176105	0.344356	[-0.55; 0.11]	Fisher	between
Surprise_FR_Group 1 (FR+EMG)	Anger_FR_Group 2 (FR)	Pearson	normality: both normal	0.121537	0.507568	0.68838	[-0.24; 0.45]	Fisher	between
Surprise_FR_Group 1 (FR+EMG)	Surprise_FR_Group 2 (FR)	Pearson	normality: both normal	0.108417	0.554759	0.729869	[-0.25; 0.44]	Fisher	between
Surprise_FR_Group 1 (FR+EMG)	Fear_FR_Group 2 (FR)	Pearson	normality: both normal	0.220554	0.225125	0.397374	[-0.14; 0.53]	Fisher	between
Surprise_FR_Group 1 (FR+EMG)	Disgust_FR_Group 2 (FR)	Spearman	normality: not normal	-0.242302	0.181502	0.351659	[-0.58; 0.14]	bootstrap	between
Surprise_FR_Group 1 (FR+EMG)	Valence_FR_Group 2 (FR)	Spearman	normality: not normal	0.0997067	0.58717	0.744849	[-0.25; 0.45]	bootstrap	between
Surprise_FR_Group 1 (FR+EMG)	Arousal_FR_Group 2 (FR)	Pearson	normality: both normal	0.0521636	0.776767	0.852382	[-0.30; 0.39]	Fisher	between
Fear_FR_Group 1 (FR+EMG)	Donations_Group 2 (FR)	Pearson	normality: both normal	0.327839	0.0669887	0.169499	[-0.02; 0.61]	Fisher	between
Fear_FR_Group 1 (FR+EMG)	Valence_SR_Group 2 (FR)	Spearman	ordinal (SR variable)	-0.314178	0.0799112	0.193346	[-0.63; 0.08]	bootstrap	between
Fear_FR_Group 1 (FR+EMG)	Arousal_SR_Group 2 (FR)	Spearman	ordinal (SR variable)	-0.221469	0.22316	0.395469	[-0.58; 0.15]	bootstrap	between
Fear_FR_Group 1 (FR+EMG)	Sadness_SR_Group 2 (FR)	Spearman	ordinal (SR variable)	0.290796	0.106386	0.238766	[-0.11; 0.61]	bootstrap	between
Fear_FR_Group 1 (FR+EMG)	Happiness_SR_Group 2 (FR)	Spearman	ordinal (SR variable)	-0.321907	0.0723839	0.179512	[-0.63; 0.07]	bootstrap	between
Fear_FR_Group 1 (FR+EMG)	Fear_SR_Group 2 (FR)	Spearman	ordinal (SR variable)	0.330856	0.0643681	0.165423	[-0.03; 0.61]	bootstrap	between
Fear_FR_Group 1 (FR+EMG)	Disgust_SR_Group 2 (FR)	Spearman	ordinal (SR variable)	0.323357	0.0710345	0.177051	[-0.04; 0.62]	bootstrap	between
Fear_FR_Group 1 (FR+EMG)	Surprise_SR_Group 2 (FR)	Spearman	ordinal (SR variable)	0.231313	0.202734	0.376615	[-0.13; 0.55]	bootstrap	between
Fear_FR_Group 1 (FR+EMG)	Anger_SR_Group 2 (FR)	Spearman	ordinal (SR variable)	0.335749	0.0602898	0.157388	[-0.03; 0.62]	bootstrap	between
Fear_FR_Group 1 (FR+EMG)	Neutral_FR_Group 2 (FR)	Pearson	normality: both normal	0.164669	0.36779	0.534968	[-0.20; 0.49]	Fisher	between
Fear_FR_Group 1 (FR+EMG)	Happiness_FR_Group 2 (FR)	Spearman	normality: not normal	-0.254032	0.16062	0.328882	[-0.55; 0.11]	bootstrap	between
Fear_FR_Group 1 (FR+EMG)	Sadness_FR_Group 2 (FR)	Pearson	normality: both normal	-0.0598369	0.744944	0.836623	[-0.40; 0.30]	Fisher	between
Fear_FR_Group 1 (FR+EMG)	Anger_FR_Group 2 (FR)	Pearson	normality: both normal	0.566695	0.000720905	0.00380392	[0.27; 0.76]	Fisher	between
Fear_FR_Group 1 (FR+EMG)	Surprise_FR_Group 2 (FR)	Pearson	normality: both normal	-0.0897512	0.625197	0.773312	[-0.43; 0.27]	Fisher	between
Fear_FR_Group 1 (FR+EMG)	Fear_FR_Group 2 (FR)	Pearson	normality: both normal	0.426362	0.0149607	0.0515314	[0.09; 0.67]	Fisher	between
Fear_FR_Group 1 (FR+EMG)	Disgust_FR_Group 2 (FR)	Spearman	normality: not normal	-0.278959	0.122075	0.268924	[-0.59; 0.07]	bootstrap	between
Fear_FR_Group 1 (FR+EMG)	Valence_FR_Group 2 (FR)	Spearman	normality: not normal	-0.26063	0.149662	0.310595	[-0.57; 0.13]	bootstrap	between
Fear_FR_Group 1 (FR+EMG)	Arousal_FR_Group 2 (FR)	Pearson	normality: both normal	-0.100541	0.584028	0.743249	[-0.43; 0.26]	Fisher	between
Disgust_FR_Group 1 (FR+EMG)	Donations_Group 2 (FR)	Pearson	normality: both normal	-0.193569	0.28846	0.459228	[-0.51; 0.17]	Fisher	between
Disgust_FR_Group 1 (FR+EMG)	Valence_SR_Group 2 (FR)	Spearman	ordinal (SR variable)	0.136559	0.456112	0.640883	[-0.26; 0.52]	bootstrap	between
Disgust_FR_Group 1 (FR+EMG)	Arousal_SR_Group 2 (FR)	Spearman	ordinal (SR variable)	-0.079934	0.663648	0.795095	[-0.44; 0.30]	bootstrap	between
Disgust_FR_Group 1 (FR+EMG)	Sadness_SR_Group 2 (FR)	Spearman	ordinal (SR variable)	-0.188119	0.302511	0.468892	[-0.57; 0.23]	bootstrap	between
Disgust_FR_Group 1 (FR+EMG)	Happiness_SR_Group 2 (FR)	Spearman	ordinal (SR variable)	0.183868	0.313765	0.480331	[-0.22; 0.57]	bootstrap	between
Disgust_FR_Group 1 (FR+EMG)	Fear_SR_Group 2 (FR)	Spearman	ordinal (SR variable)	-0.233416	0.198543	0.374438	[-0.57; 0.16]	bootstrap	between
Disgust_FR_Group 1 (FR+EMG)	Disgust_SR_Group 2 (FR)	Spearman	ordinal (SR variable)	-0.273596	0.129723	0.280973	[-0.60; 0.11]	bootstrap	between
Disgust_FR_Group 1 (FR+EMG)	Surprise_SR_Group 2 (FR)	Spearman	ordinal (SR variable)	-0.374392	0.0347649	0.100838	[-0.65; -0.04]	bootstrap	between
Disgust_FR_Group 1 (FR+EMG)	Anger_SR_Group 2 (FR)	Spearman	ordinal (SR variable)	-0.300156	0.0950929	0.225675	[-0.64; 0.10]	bootstrap	between
Disgust_FR_Group 1 (FR+EMG)	Neutral_FR_Group 2 (FR)	Pearson	normality: both normal	-0.179372	0.325949	0.492898	[-0.50; 0.18]	Fisher	between
Disgust_FR_Group 1 (FR+EMG)	Happiness_FR_Group 2 (FR)	Spearman	normality: not normal	0.104472	0.569335	0.73669	[-0.32; 0.52]	bootstrap	between
Disgust_FR_Group 1 (FR+EMG)	Sadness_FR_Group 2 (FR)	Pearson	normality: both normal	-0.00350196	0.984824	0.988811	[-0.35; 0.35]	Fisher	between
Disgust_FR_Group 1 (FR+EMG)	Anger_FR_Group 2 (FR)	Pearson	normality: both normal	-0.124954	0.495617	0.680958	[-0.45; 0.23]	Fisher	between
Disgust_FR_Group 1 (FR+EMG)	Surprise_FR_Group 2 (FR)	Pearson	normality: both normal	0.204655	0.261187	0.437665	[-0.16; 0.52]	Fisher	between
Disgust_FR_Group 1 (FR+EMG)	Fear_FR_Group 2 (FR)	Pearson	normality: both normal	-0.172128	0.346182	0.517187	[-0.49; 0.19]	Fisher	between
Disgust_FR_Group 1 (FR+EMG)	Disgust_FR_Group 2 (FR)	Spearman	normality: not normal	0.0857771	0.640653	0.778668	[-0.25; 0.41]	bootstrap	between
Disgust_FR_Group 1 (FR+EMG)	Valence_FR_Group 2 (FR)	Spearman	normality: not normal	0.0802786	0.662283	0.795095	[-0.33; 0.49]	bootstrap	between
Disgust_FR_Group 1 (FR+EMG)	Arousal_FR_Group 2 (FR)	Pearson	normality: both normal	-0.165145	0.366389	0.534497	[-0.49; 0.19]	Fisher	between
Valence_FR_Group 1 (FR+EMG)	Donations_Group 2 (FR)	Pearson	normality: both normal	-0.455123	0.00886262	0.0333824	[-0.69; -0.13]	Fisher	between
Valence_FR_Group 1 (FR+EMG)	Valence_SR_Group 2 (FR)	Spearman	ordinal (SR variable)	0.471634	0.00642992	0.0251121	[0.15; 0.71]	bootstrap	between
Valence_FR_Group 1 (FR+EMG)	Arousal_SR_Group 2 (FR)	Spearman	ordinal (SR variable)	0.105418	0.565826	0.73669	[-0.25; 0.43]	bootstrap	between
Valence_FR_Group 1 (FR+EMG)	Sadness_SR_Group 2 (FR)	Spearman	ordinal (SR variable)	-0.449945	0.00977019	0.0358964	[-0.70; -0.10]	bootstrap	between
Valence_FR_Group 1 (FR+EMG)	Happiness_SR_Group 2 (FR)	Spearman	ordinal (SR variable)	0.3989	0.0237258	0.07355	[0.04; 0.68]	bootstrap	between
Valence_FR_Group 1 (FR+EMG)	Fear_SR_Group 2 (FR)	Spearman	ordinal (SR variable)	-0.427562	0.0146498	0.0508132	[-0.67; -0.10]	bootstrap	between
Valence_FR_Group 1 (FR+EMG)	Disgust_SR_Group 2 (FR)	Spearman	ordinal (SR variable)	-0.401763	0.0226499	0.0711081	[-0.65; -0.07]	bootstrap	between
Valence_FR_Group 1 (FR+EMG)	Surprise_SR_Group 2 (FR)	Spearman	ordinal (SR variable)	-0.379162	0.0323411	0.0960551	[-0.66; -0.03]	bootstrap	between
Valence_FR_Group 1 (FR+EMG)	Anger_SR_Group 2 (FR)	Spearman	ordinal (SR variable)	-0.40932	0.0200021	0.0652701	[-0.69; -0.04]	bootstrap	between
Valence_FR_Group 1 (FR+EMG)	Neutral_FR_Group 2 (FR)	Pearson	normality: both normal	-0.298113	0.0974762	0.228058	[-0.59; 0.06]	Fisher	between
Valence_FR_Group 1 (FR+EMG)	Happiness_FR_Group 2 (FR)	Spearman	normality: not normal	0.453812	0.00908527	0.0338819	[0.10; 0.72]	bootstrap	between
Valence_FR_Group 1 (FR+EMG)	Sadness_FR_Group 2 (FR)	Pearson	normality: both normal	-0.329403	0.0656198	0.16777	[-0.61; 0.02]	Fisher	between
Valence_FR_Group 1 (FR+EMG)	Anger_FR_Group 2 (FR)	Pearson	normality: both normal	-0.368577	0.0379171	0.108085	[-0.64; -0.02]	Fisher	between
Valence_FR_Group 1 (FR+EMG)	Surprise_FR_Group 2 (FR)	Pearson	normality: both normal	0.0611647	0.739477	0.836623	[-0.29; 0.40]	Fisher	between
Valence_FR_Group 1 (FR+EMG)	Fear_FR_Group 2 (FR)	Pearson	normality: both normal	0.192947	0.290042	0.459228	[-0.17; 0.51]	Fisher	between
Valence_FR_Group 1 (FR+EMG)	Disgust_FR_Group 2 (FR)	Spearman	normality: not normal	0.0304252	0.868707	0.912593	[-0.29; 0.35]	bootstrap	between
Valence_FR_Group 1 (FR+EMG)	Valence_FR_Group 2 (FR)	Spearman	normality: not normal	0.547654	0.00117736	0.00589869	[0.25; 0.77]	bootstrap	between
Valence_FR_Group 1 (FR+EMG)	Arousal_FR_Group 2 (FR)	Pearson	normality: both normal	0.197921	0.277545	0.45265	[-0.16; 0.51]	Fisher	between
Arousal_FR_Group 1 (FR+EMG)	Donations_Group 2 (FR)	Pearson	normality: both normal	-0.0125802	0.945518	0.963545	[-0.36; 0.34]	Fisher	between
Arousal_FR_Group 1 (FR+EMG)	Valence_SR_Group 2 (FR)	Spearman	ordinal (SR variable)	-0.0775364	0.673173	0.79671	[-0.44; 0.30]	bootstrap	between
Arousal_FR_Group 1 (FR+EMG)	Arousal_SR_Group 2 (FR)	Spearman	ordinal (SR variable)	0.121001	0.509457	0.68838	[-0.24; 0.45]	bootstrap	between
Arousal_FR_Group 1 (FR+EMG)	Sadness_SR_Group 2 (FR)	Spearman	ordinal (SR variable)	0.0480381	0.794028	0.863679	[-0.32; 0.41]	bootstrap	between
Arousal_FR_Group 1 (FR+EMG)	Happiness_SR_Group 2 (FR)	Spearman	ordinal (SR variable)	-0.0441797	0.810259	0.873671	[-0.42; 0.34]	bootstrap	between
Arousal_FR_Group 1 (FR+EMG)	Fear_SR_Group 2 (FR)	Spearman	ordinal (SR variable)	0.084228	0.646719	0.782372	[-0.28; 0.42]	bootstrap	between
Arousal_FR_Group 1 (FR+EMG)	Disgust_SR_Group 2 (FR)	Spearman	ordinal (SR variable)	0.0717959	0.696178	0.810573	[-0.31; 0.42]	bootstrap	between
Arousal_FR_Group 1 (FR+EMG)	Surprise_SR_Group 2 (FR)	Spearman	ordinal (SR variable)	0.0992388	0.588934	0.745182	[-0.26; 0.43]	bootstrap	between
Arousal_FR_Group 1 (FR+EMG)	Anger_SR_Group 2 (FR)	Spearman	ordinal (SR variable)	0.0689845	0.707544	0.819957	[-0.30; 0.41]	bootstrap	between
Arousal_FR_Group 1 (FR+EMG)	Neutral_FR_Group 2 (FR)	Pearson	normality: both normal	-0.233543	0.198291	0.374438	[-0.54; 0.13]	Fisher	between
Arousal_FR_Group 1 (FR+EMG)	Happiness_FR_Group 2 (FR)	Spearman	normality: not normal	0.122801	0.503133	0.687476	[-0.30; 0.50]	bootstrap	between
Arousal_FR_Group 1 (FR+EMG)	Sadness_FR_Group 2 (FR)	Pearson	normality: both normal	-0.277345	0.124341	0.271687	[-0.57; 0.08]	Fisher	between
Arousal_FR_Group 1 (FR+EMG)	Anger_FR_Group 2 (FR)	Pearson	normality: both normal	0.196339	0.28148	0.45477	[-0.16; 0.51]	Fisher	between
Arousal_FR_Group 1 (FR+EMG)	Surprise_FR_Group 2 (FR)	Pearson	normality: both normal	-0.0217534	0.90593	0.937486	[-0.37; 0.33]	Fisher	between
Arousal_FR_Group 1 (FR+EMG)	Fear_FR_Group 2 (FR)	Pearson	normality: both normal	0.1307	0.475844	0.662674	[-0.23; 0.46]	Fisher	between
Arousal_FR_Group 1 (FR+EMG)	Disgust_FR_Group 2 (FR)	Spearman	normality: not normal	-0.2489	0.169533	0.338999	[-0.57; 0.13]	bootstrap	between
Arousal_FR_Group 1 (FR+EMG)	Valence_FR_Group 2 (FR)	Spearman	normality: not normal	0.0472874	0.79718	0.86521	[-0.35; 0.40]	bootstrap	between
Arousal_FR_Group 1 (FR+EMG)	Arousal_FR_Group 2 (FR)	Pearson	normality: both normal	0.131798	0.472114	0.659629	[-0.23; 0.46]	Fisher	between
EMG_Zg_Group 1 (FR+EMG)	Donations_Group 2 (FR)	Spearman	normality: not normal	-0.266386	0.140554	0.297927	[-0.58; 0.12]	bootstrap	between
EMG_Zg_Group 1 (FR+EMG)	Valence_SR_Group 2 (FR)	Spearman	ordinal (SR variable)	0.26487	0.142912	0.301635	[-0.14; 0.60]	bootstrap	between
EMG_Zg_Group 1 (FR+EMG)	Arousal_SR_Group 2 (FR)	Spearman	ordinal (SR variable)	0.192318	0.291647	0.459228	[-0.15; 0.49]	bootstrap	between
EMG_Zg_Group 1 (FR+EMG)	Sadness_SR_Group 2 (FR)	Spearman	ordinal (SR variable)	-0.30033	0.094892	0.225675	[-0.63; 0.09]	bootstrap	between
EMG_Zg_Group 1 (FR+EMG)	Happiness_SR_Group 2 (FR)	Spearman	ordinal (SR variable)	0.274977	0.127721	0.277848	[-0.13; 0.62]	bootstrap	between
EMG_Zg_Group 1 (FR+EMG)	Fear_SR_Group 2 (FR)	Spearman	ordinal (SR variable)	-0.308652	0.0856535	0.206234	[-0.65; 0.11]	bootstrap	between
EMG_Zg_Group 1 (FR+EMG)	Disgust_SR_Group 2 (FR)	Spearman	ordinal (SR variable)	-0.232832	0.199701	0.375196	[-0.57; 0.17]	bootstrap	between
EMG_Zg_Group 1 (FR+EMG)	Surprise_SR_Group 2 (FR)	Spearman	ordinal (SR variable)	-0.19059	0.296088	0.464745	[-0.49; 0.15]	bootstrap	between
EMG_Zg_Group 1 (FR+EMG)	Anger_SR_Group 2 (FR)	Spearman	ordinal (SR variable)	-0.318687	0.0754502	0.185264	[-0.64; 0.07]	bootstrap	between
EMG_Zg_Group 1 (FR+EMG)	Neutral_FR_Group 2 (FR)	Spearman	normality: not normal	-0.417522	0.0174239	0.0587907	[-0.71; -0.05]	bootstrap	between
EMG_Zg_Group 1 (FR+EMG)	Happiness_FR_Group 2 (FR)	Spearman	normality: not normal	0.390396	0.0271717	0.0831922	[-0.01; 0.71]	bootstrap	between
EMG_Zg_Group 1 (FR+EMG)	Sadness_FR_Group 2 (FR)	Spearman	normality: not normal	-0.0630499	0.731738	0.836623	[-0.39; 0.29]	bootstrap	between
EMG_Zg_Group 1 (FR+EMG)	Anger_FR_Group 2 (FR)	Spearman	normality: not normal	-0.182918	0.316315	0.482746	[-0.53; 0.20]	bootstrap	between
EMG_Zg_Group 1 (FR+EMG)	Surprise_FR_Group 2 (FR)	Spearman	normality: not normal	0.140396	0.443433	0.628318	[-0.22; 0.50]	bootstrap	between
EMG_Zg_Group 1 (FR+EMG)	Fear_FR_Group 2 (FR)	Spearman	normality: not normal	0.0465543	0.80026	0.866658	[-0.31; 0.43]	bootstrap	between
EMG_Zg_Group 1 (FR+EMG)	Disgust_FR_Group 2 (FR)	Spearman	normality: not normal	-0.0157625	0.931766	0.95641	[-0.38; 0.35]	bootstrap	between
EMG_Zg_Group 1 (FR+EMG)	Valence_FR_Group 2 (FR)	Spearman	normality: not normal	0.359604	0.0432296	0.119787	[-0.06; 0.69]	bootstrap	between
EMG_Zg_Group 1 (FR+EMG)	Arousal_FR_Group 2 (FR)	Spearman	normality: not normal	0.297654	0.0980181	0.228249	[-0.07; 0.60]	bootstrap	between
EMG_Cor_Group 1 (FR+EMG)	Donations_Group 2 (FR)	Spearman	normality: not normal	0.897974	3.22329e-12	6.14904e-11	[0.78; 0.95]	bootstrap	between
EMG_Cor_Group 1 (FR+EMG)	Valence_SR_Group 2 (FR)	Spearman	ordinal (SR variable)	-0.907158	8.34018e-13	1.72364e-11	[-0.95; -0.80]	bootstrap	between
EMG_Cor_Group 1 (FR+EMG)	Arousal_SR_Group 2 (FR)	Spearman	ordinal (SR variable)	0.200935	0.270144	0.445376	[-0.23; 0.57]	bootstrap	between
EMG_Cor_Group 1 (FR+EMG)	Sadness_SR_Group 2 (FR)	Spearman	ordinal (SR variable)	0.895123	4.77904e-12	8.77928e-11	[0.77; 0.95]	bootstrap	between
EMG_Cor_Group 1 (FR+EMG)	Happiness_SR_Group 2 (FR)	Spearman	ordinal (SR variable)	-0.819065	1.0013e-08	8.41774e-08	[-0.91; -0.63]	bootstrap	between
EMG_Cor_Group 1 (FR+EMG)	Fear_SR_Group 2 (FR)	Spearman	ordinal (SR variable)	0.886137	1.54155e-11	2.63659e-10	[0.77; 0.93]	bootstrap	between
EMG_Cor_Group 1 (FR+EMG)	Disgust_SR_Group 2 (FR)	Spearman	ordinal (SR variable)	0.858062	3.45834e-10	4.08413e-09	[0.73; 0.92]	bootstrap	between
EMG_Cor_Group 1 (FR+EMG)	Surprise_SR_Group 2 (FR)	Spearman	ordinal (SR variable)	0.713749	4.51208e-06	3.02432e-05	[0.52; 0.83]	bootstrap	between
EMG_Cor_Group 1 (FR+EMG)	Anger_SR_Group 2 (FR)	Spearman	ordinal (SR variable)	0.863224	2.05698e-10	2.6849e-09	[0.73; 0.92]	bootstrap	between
EMG_Cor_Group 1 (FR+EMG)	Neutral_FR_Group 2 (FR)	Spearman	normality: not normal	0.406525	0.02095	0.0679165	[0.03; 0.69]	bootstrap	between
EMG_Cor_Group 1 (FR+EMG)	Happiness_FR_Group 2 (FR)	Spearman	normality: not normal	-0.795088	5.45201e-08	4.09727e-07	[-0.91; -0.56]	bootstrap	between
EMG_Cor_Group 1 (FR+EMG)	Sadness_FR_Group 2 (FR)	Spearman	normality: not normal	0.369501	0.0374012	0.107231	[0.03; 0.64]	bootstrap	between
EMG_Cor_Group 1 (FR+EMG)	Anger_FR_Group 2 (FR)	Spearman	normality: not normal	0.633798	9.84521e-05	0.000602867	[0.34; 0.82]	bootstrap	between
EMG_Cor_Group 1 (FR+EMG)	Surprise_FR_Group 2 (FR)	Spearman	normality: not normal	-0.133798	0.465358	0.652027	[-0.49; 0.26]	bootstrap	between
EMG_Cor_Group 1 (FR+EMG)	Fear_FR_Group 2 (FR)	Spearman	normality: not normal	-0.0300587	0.870275	0.912593	[-0.38; 0.32]	bootstrap	between
EMG_Cor_Group 1 (FR+EMG)	Disgust_FR_Group 2 (FR)	Spearman	normality: not normal	0.0780792	0.671012	0.796414	[-0.28; 0.42]	bootstrap	between
EMG_Cor_Group 1 (FR+EMG)	Valence_FR_Group 2 (FR)	Spearman	normality: not normal	-0.833211	3.26514e-09	3.11444e-08	[-0.93; -0.63]	bootstrap	between
EMG_Cor_Group 1 (FR+EMG)	Arousal_FR_Group 2 (FR)	Spearman	normality: not normal	-0.230572	0.204225	0.377588	[-0.60; 0.17]	bootstrap	between
* Note. Some correlations are reported in both Table S3 and Table S5, as these tables correspond to different analytical sections of the Results. For identical correlations, the raw correlation coefficients and uncorrected p-values are the same across tables. However, p-values adjusted for false discovery rate (FDR) may differ between Tables S3 and S5, because FDR correction was applied separatel…
