# Supplementary material for: Facial obstructions and baseline correction shape affective computing’s detection of emotion–behavior relationships
Source: Front Psychol. 2026 Feb 12;17:1713462. doi: 10.3389/fpsyg.2026.1713462 (PMC12935594; doi:10.3389/fpsyg.2026.1713462)
Supplement: Supplementary file 3 [file Data_Sheet_3.xlsx]

## Sheet: Table S4
Table S4. Bootstrap-based comparisons of selected correlation coefficients (Sections 3.2 - 3.4)
Correlation pair 1				Correlation pair 2				Comparison type	Correlation method	Correlation 1 (Mean)	Correlation 2 (Mean)	Δ|r| (Mean)	ΔR² (Mean)	Δr CI Lower	Δr CI Upper	p-value (Bootstrap)	Reason bootstrap comparison not performed
Variable 1	Dataset for Variable 1	Variable 2	Dataset for Variable 2	Variable 3	Dataset for Variable 3	Variable 4	Dataset for Variable 4
Donations	Group 1 (FR + EMG)	Happiness_FR	Group 1 (FR + EMG)	Donations	Group 2 (FR)	Happiness_FR	Group 2 (FR)	Within dataset (ordinary bootstrap)	Spearman	-0.4657	-0.654844	-0.189144	-0.209071	-0.417796	0.0387767	0.1064
Donations	Group 1 (FR + EMG)	Sadness_FR	Group 1 (FR + EMG)	Donations	Group 2 (FR)	Sadness_FR	Group 2 (FR)	-	Spearman vs Pearson								Different correlation methods
Donations	Group 1 (FR + EMG)	Anger_FR	Group 1 (FR + EMG)	Donations	Group 2 (FR)	Anger_FR	Group 2 (FR)	-	Spearman vs Pearson								Different correlation methods
Donations	Group 1 (FR + EMG)	Surprise_FR	Group 1 (FR + EMG)	Donations	Group 2 (FR)	Surprise_FR	Group 2 (FR)	-	Spearman vs Pearson								Different correlation methods
Donations	Group 1 (FR + EMG)	Fear_FR	Group 1 (FR + EMG)	Donations	Group 2 (FR)	Fear_FR	Group 2 (FR)	-	Spearman vs Pearson								Different correlation methods
Donations	Group 1 (FR + EMG)	Disgust_FR	Group 1 (FR + EMG)	Donations	Group 2 (FR)	Disgust_FR	Group 2 (FR)	Within dataset (ordinary bootstrap)	Spearman	-0.121553	0.0261002	0.0399153	0.0146652	-0.208433	0.311317	0.7868
Donations	Group 1 (FR + EMG)	Valence_FR	Group 1 (FR + EMG)	Donations	Group 2 (FR)	Valence_FR	Group 2 (FR)	Within dataset (ordinary bootstrap)	Spearman	-0.324939	-0.679141	-0.353435	-0.344238	-0.650796	-0.0643737	0.0148
Donations	Group 1 (FR + EMG)	Arousal_FR	Group 1 (FR + EMG)	Donations	Group 2 (FR)	Arousal_FR	Group 2 (FR)	-	Spearman vs Pearson								Different correlation methods
Donations	Group 1 (FR + EMG)	Valence_SR	Group 1 (FR + EMG)	Donations	Group 2 (FR)	Valence_SR	Group 2 (FR)	Within dataset (ordinary bootstrap)	Spearman	-0.728237	-0.87421	-0.145973	-0.23206	-0.275023	-0.0261346	0.0172
Donations	Group 1 (FR + EMG)	Arousal_SR	Group 1 (FR + EMG)	Donations	Group 2 (FR)	Arousal_SR	Group 2 (FR)	Within dataset (ordinary bootstrap)	Spearman	0.416337	0.241193	0.175084	0.117236	-0.0676976	0.421514	0.1752
Valence_SR	Group 2 (FR)	Donations	Group 2 (FR)	Sadness_SR	Group 2 (FR)	Donations	Group 2 (FR)	Within dataset (ordinary bootstrap)	Spearman	-0.87421	0.849822	0.0243884	0.0416353	-0.0378663	0.0957494	0.462
Valence_SR	Group 2 (FR)	Donations	Group 2 (FR)	Happiness_SR	Group 2 (FR)	Donations	Group 2 (FR)	Within dataset (ordinary bootstrap)	Spearman	-0.87421	-0.76564	0.10857	0.1768	0.0434989	0.177405	0.0012
Valence_SR	Group 2 (FR)	Donations	Group 2 (FR)	Fear_SR	Group 2 (FR)	Donations	Group 2 (FR)	Within dataset (ordinary bootstrap)	Spearman	-0.87421	0.816193	0.0580175	0.0968295	-0.0216449	0.149542	0.1608
Valence_SR	Group 2 (FR)	Donations	Group 2 (FR)	Disgust_SR	Group 2 (FR)	Donations	Group 2 (FR)	Within dataset (ordinary bootstrap)	Spearman	-0.87421	0.782822	0.091388	0.149974	0.0125835	0.176972	0.0216
Valence_SR	Group 2 (FR)	Donations	Group 2 (FR)	Surprise_SR	Group 2 (FR)	Donations	Group 2 (FR)	Within dataset (ordinary bootstrap)	Spearman	-0.87421	0.692877	0.181333	0.280539	0.0532659	0.325404	0.0056
Valence_SR	Group 2 (FR)	Donations	Group 2 (FR)	Anger_SR	Group 2 (FR)	Donations	Group 2 (FR)	Within dataset (ordinary bootstrap)	Spearman	-0.87421	0.780135	0.0940748	0.154165	0.0190069	0.172091	0.0124
Valence_SR	Group 2 (FR)	Donations	Group 2 (FR)	Neutral_FR	Group 2 (FR)	Donations	Group 2 (FR)	-	Spearman vs Pearson								Different correlation methods
Valence_SR	Group 2 (FR)	Donations	Group 2 (FR)	Happiness_FR	Group 2 (FR)	Donations	Group 2 (FR)	Within dataset (ordinary bootstrap)	Spearman	-0.87421	-0.654844	0.219367	0.331042	0.0863997	0.362672	0
Valence_SR	Group 2 (FR)	Donations	Group 2 (FR)	Sadness_FR	Group 2 (FR)	Donations	Group 2 (FR)	-	Spearman vs Pearson								Different correlation methods
Valence_SR	Group 2 (FR)	Donations	Group 2 (FR)	Anger_FR	Group 2 (FR)	Donations	Group 2 (FR)	-	Spearman vs Pearson								Different correlation methods
Valence_SR	Group 2 (FR)	Donations	Group 2 (FR)	Surprise_FR	Group 2 (FR)	Donations	Group 2 (FR)	-	Spearman vs Pearson								Different correlation methods
Valence_SR	Group 2 (FR)	Donations	Group 2 (FR)	Fear_FR	Group 2 (FR)	Donations	Group 2 (FR)	-	Spearman vs Pearson								Different correlation methods
Valence_SR	Group 2 (FR)	Donations	Group 2 (FR)	Disgust_FR	Group 2 (FR)	Donations	Group 2 (FR)	Within dataset (ordinary bootstrap)	Spearman	-0.87421	0.0261002	0.765018	0.746895	0.564778	0.894107	0
Valence_SR	Group 2 (FR)	Donations	Group 2 (FR)	Valence_FR	Group 2 (FR)	Donations	Group 2 (FR)	Within dataset (ordinary bootstrap)	Spearman	-0.87421	-0.679141	0.195069	0.29839	0.0619306	0.348556	0.0028
Valence_SR	Group 2 (FR)	Donations	Group 2 (FR)	Arousal_FR	Group 2 (FR)	Donations	Group 2 (FR)	-	Spearman vs Pearson								Different correlation methods
EMG_Cor	Group 1 (FR + EMG)	Valence_SR	Group 1 (FR + EMG)	EMG_Cor	Group 1 (FR + EMG)	Valence_FR	Group 1 (FR + EMG)	Within dataset (ordinary bootstrap)	Spearman	-0.786089	-0.316447	0.468393	0.501829	0.189441	0.752266	0.0008
EMG_Cor	Group 1 (FR + EMG)	Valence_SR	Group 1 (FR + EMG)	EMG_Cor	Group 1 (FR + EMG)	Valence_FR	Group 2 (FR)	Cross-dataset bootstrap	Spearman	-0.786089	-0.685331	0.100758	0.145795	-0.03739	0.248691	0.1644
EMG_Cor	Group 2 (FR)	Valence_SR	Group 2 (FR)	EMG_Cor	Group 1 (FR + EMG)	Valence_FR	Group 2 (FR)	Cross-dataset bootstrap	Spearman	-0.804624	-0.685331	0.119293	0.174981	-0.01813	0.265297	0.084
EMG_Cor	Group 1 (FR + EMG)	Valence_SR	Group 1 (FR + EMG)	EMG_Cor	Group 1 (FR + EMG)	Valence_SR	Group 2 (FR)	Cross-dataset bootstrap	Spearman	-0.786089	-0.804624	-0.0185353	-0.0291854	-0.0782707	0.041545	0.5568
EMG_Cor	Group 1 (FR + EMG)	Valence_FR	Group 1 (FR + EMG)	EMG_Cor	Group 1 (FR + EMG)	Valence_FR	Group 2 (FR)	Cross-dataset bootstrap	Spearman	-0.316447	-0.685331	-0.367635	-0.356034	-0.663151	-0.0707386	0.0144
EMG_Zg	Group 1 (FR + EMG)	Valence_SR	Group 1 (FR + EMG)	EMG_Zg	Group 1 (FR + EMG)	Valence_SR	Group 2 (FR)	Cross-dataset bootstrap	Spearman	0.215464	0.219856	-0.00443703	-0.00232383	-0.0863354	0.0786439	0.9152
EMG_Zg	Group 1 (FR + EMG)	Valence_SR	Group 1 (FR + EMG)	EMG_Zg	Group 1 (FR + EMG)	Valence_FR	Group 1 (FR + EMG)	Within dataset (ordinary bootstrap)	Spearman	0.215464	0.241565	-0.0299701	-0.0197344	-0.338352	0.258464	0.8484
EMG_Zg	Group 1 (FR + EMG)	Valence_FR	Group 1 (FR + EMG)	EMG_Zg	Group 1 (FR + EMG)	Valence_FR	Group 2 (FR)	Cross-dataset bootstrap	Spearman	0.241565	0.265465	-0.0186788	-0.00735928	-0.332515	0.293631	0.9052
Valence_SR	Group 1 (FR + EMG)	Valence_FR	Group 1 (FR + EMG)	Valence_SR	Group 2 (FR)	Valence_FR	Group 2 (FR)	Within dataset (ordinary bootstrap)	Spearman	0.312977	0.766809	-0.452988	-0.476744	-0.727304	-0.192834	0
EMG_Cor	Group 1 (FR + EMG)	Valence_SR	Group 1 (FR + EMG)	Valence_FR	Group 1 (FR + EMG)	Valence_SR	Group 1 (FR + EMG)	Within dataset (ordinary bootstrap)	Spearman	-0.786089	0.312977	0.472269	0.506396	0.213073	0.746844	0.0008
EMG_Cor	Group 1 (FR + EMG)	Sadness_FR	Group 1 (FR + EMG)	EMG_Cor	Group 1 (FR + EMG)	Sadness_FR	Group 2 (FR)	Cross-dataset bootstrap	Spearman	0.0327061	0.288618	-0.168159	-0.074786	-0.436584	0.134897	0.2528
EMG_Zg	Group 1 (FR + EMG)	Valence_SR	Group 1 (FR + EMG)	Valence_FR	Group 1 (FR + EMG)	Valence_SR	Group 1 (FR + EMG)	Within dataset (ordinary bootstrap)	Spearman	0.215464	0.312977	-0.0945007	-0.0526767	-0.419357	0.247279	0.578
EMG_Zg	Group 1 (FR + EMG)	Sadness_FR	Group 1 (FR + EMG)	EMG_Zg	Group 1 (FR + EMG)	Sadness_FR	Group 2 (FR)	Cross-dataset bootstrap	Spearman	0.0592034	-0.0413172	0.016883	0.0062641	-0.242678	0.28739	0.8988
EMG_Cor	Group 1 (FR + EMG)	Happiness_FR	Group 1 (FR + EMG)	EMG_Cor	Group 1 (FR + EMG)	Happiness_FR	Group 2 (FR)	Cross-dataset bootstrap	Spearman	-0.488289	-0.664269	-0.17598	-0.20003	-0.401402	0.0502383	0.126
EMG_Zg	Group 1 (FR + EMG)	Happiness_FR	Group 1 (FR + EMG)	EMG_Zg	Group 1 (FR + EMG)	Happiness_FR	Group 2 (FR)	Cross-dataset bootstrap	Spearman	0.263294	0.317069	-0.0524816	-0.0309194	-0.306827	0.212262	0.698
EMG_Cor	Group 1 (FR + EMG)	Donations	Group 1 (FR + EMG)	EMG_Cor	Group 1 (FR + EMG)	Donations	Group 2 (FR)	Cross-dataset bootstrap	Spearman	0.723821	0.736722	-0.0129003	-0.0190364	-0.153333	0.128428	0.8548
EMG_Cor	Group 1 (FR + EMG)	Donations	Group 1 (FR + EMG)	Valence_SR	Group 1 (FR + EMG)	Donations	Group 1 (FR + EMG)	Within dataset (ordinary bootstrap)	Spearman	0.723821	-0.728237	-0.00441595	-0.00513737	-0.146882	0.129118	0.9616
EMG_Cor	Group 1 (FR + EMG)	Donations	Group 1 (FR + EMG)	Valence_FR	Group 1 (FR + EMG)	Donations	Group 1 (FR + EMG)	Within dataset (ordinary bootstrap)	Spearman	0.723821	-0.324939	0.398115	0.40543	0.121536	0.690744	0.0048
Valence_SR	Group 1 (FR + EMG)	Donations	Group 1 (FR + EMG)	Valence_FR	Group 1 (FR + EMG)	Donations	Group 1 (FR + EMG)	Within dataset (ordinary bootstrap)	Spearman	-0.728237	-0.324939	0.402531	0.410568	0.138846	0.68198	0.0008
EMG_Cor	Group 1 (FR + EMG)	Donations	Group 2 (FR)	Valence_SR	Group 2 (FR)	Donations	Group 2 (FR)	Cross-dataset bootstrap	Spearman	0.736722	-0.87421	-0.137489	-0.218161	-0.275408	-0.0213262	0.0136
EMG_Cor	Group 1 (FR + EMG)	Donations	Group 2 (FR)	Valence_FR	Group 2 (FR)	Donations	Group 2 (FR)	Cross-dataset bootstrap	Spearman	0.736722	-0.679141	0.0575803	0.0802284	-0.115479	0.237442	0.5388
Valence_SR	Group 2 (FR)	Donations	Group 2 (FR)	Valence_FR	Group 2 (FR)	Donations	Group 2 (FR)	Within dataset (ordinary bootstrap)	Spearman	-0.87421	-0.679141	0.195069	0.29839	0.0619306	0.348556	0.0028
EMG_Cor	Group 1 (FR + EMG)	Donations	Group 1 (FR + EMG)	Sadness_FR	Group 1 (FR + EMG)	Donations	Group 1 (FR + EMG)	Within dataset (ordinary bootstrap)	Spearman	0.723821	-0.01386	0.614684	0.509585	0.384418	0.788391	0
EMG_Cor	Group 1 (FR + EMG)	Donations	Group 2 (FR)	Sadness_SR	Group 2 (FR)	Donations	Group 2 (FR)	Cross-dataset bootstrap	Spearman	0.736722	0.849822	-0.1131	-0.176526	-0.256428	0.00894362	0.0736
EMG_Cor	Group 1 (FR + EMG)	Donations	Group 2 (FR)	Sadness_FR	Group 2 (FR)	Donations	Group 2 (FR)	-	Spearman vs Pearson								Different correlation methods
Sadness_SR	Group 2 (FR)	Donations	Group 2 (FR)	Sadness_FR	Group 2 (FR)	Donations	Group 2 (FR)	-	Spearman vs Pearson								Different correlation methods
EMG_Cor	Group 1 (FR + EMG)	Donations	Group 1 (FR + EMG)	Happiness_FR	Group 1 (FR + EMG)	Donations	Group 1 (FR + EMG)	Within dataset (ordinary bootstrap)	Spearman	0.723821	-0.4657	0.258122	0.302915	0.0465539	0.466307	0.0144
EMG_Cor	Group 1 (FR + EMG)	Donations	Group 2 (FR)	Happiness_SR	Group 2 (FR)	Donations	Group 2 (FR)	Cross-dataset bootstrap	Spearman	0.736722	-0.76564	-0.0289183	-0.0413609	-0.17958	0.104977	0.7112
EMG_Cor	Group 1 (FR + EMG)	Donations	Group 2 (FR)	Happiness_FR	Group 2 (FR)	Donations	Group 2 (FR)	Cross-dataset bootstrap	Spearman	0.736722	-0.654844	0.081878	0.11288	-0.0938632	0.259052	0.3672
Happiness_SR	Group 2 (FR)	Donations	Group 2 (FR)	Happiness_FR	Group 2 (FR)	Donations	Group 2 (FR)	Within dataset (ordinary bootstrap)	Spearman	-0.76564	-0.654844	0.110796	0.154241	-0.0302544	0.263021	0.1308
