# Supplementary material for: Facial obstructions and baseline correction shape affective computing’s detection of emotion–behavior relationships
Source: Front Psychol. 2026 Feb 12;17:1713462. doi: 10.3389/fpsyg.2026.1713462 (PMC12935594; doi:10.3389/fpsyg.2026.1713462)
Supplement: Supplementary file 4 [file Data_Sheet_4.xlsx]

## Sheet: Table S5
Table S5. Correlations between FaceReader measures with and without baseline correction, self-reported emotions, and donation behavior (Section 3.5)
Variable 1	Variable 2	Correlation method	Rationale for correlation method	Correlation coefficient	p-value (uncorrected)	p-value (FDR-corrected) *	95% CI	CI Method
Neutral_FR_BLC	Happiness_FR_BLC	Spearman	normality: not normal	-0.680718	1.80825e-05	0.000105783	[-0.86; -0.38]	bootstrap
Neutral_FR_BLC	Sadness_FR_BLC	Pearson	normality: both normal	0.0284539	0.877147	0.913587	[-0.32; 0.37]	Fisher
Neutral_FR_BLC	Anger_FR_BLC	Pearson	normality: both normal	0.213898	0.23979	0.390059	[-0.15; 0.52]	Fisher
Neutral_FR_BLC	Surprise_FR_BLC	Pearson	normality: both normal	-0.106123	0.563215	0.71094	[-0.44; 0.25]	Fisher
Neutral_FR_BLC	Fear_FR_BLC	Pearson	normality: both normal	-0.0142685	0.93822	0.946308	[-0.36; 0.34]	Fisher
Neutral_FR_BLC	Disgust_FR_BLC	Spearman	normality: not normal	-0.0854106	0.642087	0.756283	[-0.43; 0.28]	bootstrap
Neutral_FR_BLC	Valence_FR_BLC	Spearman	normality: not normal	-0.505865	0.00313967	0.0112451	[-0.76; -0.14]	bootstrap
Neutral_FR_BLC	Arousal_FR_BLC	Pearson	normality: both normal	-0.502795	0.00335824	0.0117874	[-0.72; -0.19]	Fisher
Neutral_FR_BLC	Neutral_FR_noBLC	Pearson	normality: both normal	0.706266	6.28136e-06	4.00865e-05	[0.47; 0.85]	Fisher
Neutral_FR_BLC	Happiness_FR_noBLC	Spearman	normality: not normal	-0.663123	3.53332e-05	0.000193781	[-0.85; -0.36]	bootstrap
Neutral_FR_BLC	Sadness_FR_noBLC	Pearson	normality: both normal	0.192606	0.290912	0.442035	[-0.17; 0.51]	Fisher
Neutral_FR_BLC	Anger_FR_noBLC	Pearson	normality: both normal	0.110744	0.546242	0.699748	[-0.25; 0.44]	Fisher
Neutral_FR_BLC	Surprise_FR_noBLC	Spearman	normality: not normal	0.218475	0.229639	0.379959	[-0.15; 0.55]	bootstrap
Neutral_FR_BLC	Fear_FR_noBLC	Pearson	normality: both normal	-0.124276	0.497978	0.655594	[-0.45; 0.23]	Fisher
Neutral_FR_BLC	Disgust_FR_noBLC	Pearson	normality: both normal	-0.083286	0.650419	0.761502	[-0.42; 0.27]	Fisher
Neutral_FR_BLC	Valence_FR_noBLC	Spearman	normality: not normal	-0.534091	0.00164115	0.00612813	[-0.75; -0.21]	bootstrap
Neutral_FR_BLC	Arousal_FR_noBLC	Pearson	normality: both normal	-0.436158	0.0125778	0.0361871	[-0.68; -0.10]	Fisher
Neutral_FR_BLC	Donations	Spearman	normality: not normal	0.39197	0.0265047	0.0669291	[0.01; 0.66]	bootstrap
Neutral_FR_BLC	Valence_SR	Spearman	ordinal (SR variable)	-0.412061	0.0191075	0.0511965	[-0.67; -0.05]	bootstrap
Neutral_FR_BLC	Arousal_SR	Spearman	ordinal (SR variable)	-0.296452	0.0994468	0.21155	[-0.57; 0.03]	bootstrap
Neutral_FR_BLC	Sadness_SR	Spearman	ordinal (SR variable)	0.378071	0.0328829	0.081281	[0.01; 0.65]	bootstrap
Neutral_FR_BLC	Happiness_SR	Spearman	ordinal (SR variable)	-0.451879	0.00942241	0.0285109	[-0.70; -0.08]	bootstrap
Neutral_FR_BLC	Fear_SR	Spearman	ordinal (SR variable)	0.375998	0.033933	0.0832901	[-0.00; 0.64]	bootstrap
Neutral_FR_BLC	Disgust_SR	Spearman	ordinal (SR variable)	0.41223	0.0190536	0.0511965	[0.03; 0.67]	bootstrap
Neutral_FR_BLC	Surprise_SR	Spearman	ordinal (SR variable)	0.217555	0.231656	0.379959	[-0.16; 0.52]	bootstrap
Neutral_FR_BLC	Anger_SR	Spearman	ordinal (SR variable)	0.424365	0.01549	0.0434959	[0.06; 0.67]	bootstrap
Happiness_FR_BLC	Sadness_FR_BLC	Spearman	normality: not normal	-0.420088	0.0166764	0.0460899	[-0.64; -0.10]	bootstrap
Happiness_FR_BLC	Anger_FR_BLC	Spearman	normality: not normal	-0.527126	0.00193607	0.00715326	[-0.75; -0.19]	bootstrap
Happiness_FR_BLC	Surprise_FR_BLC	Spearman	normality: not normal	0.240103	0.18562	0.329054	[-0.12; 0.55]	bootstrap
Happiness_FR_BLC	Fear_FR_BLC	Spearman	normality: not normal	0.126466	0.490373	0.651973	[-0.25; 0.47]	bootstrap
Happiness_FR_BLC	Disgust_FR_BLC	Spearman	normality: not normal	-0.0879765	0.632081	0.752069	[-0.43; 0.28]	bootstrap
Happiness_FR_BLC	Valence_FR_BLC	Spearman	normality: not normal	0.914223	2.67017e-13	5.8577e-12	[0.77; 0.97]	bootstrap
Happiness_FR_BLC	Arousal_FR_BLC	Spearman	normality: not normal	0.40176	0.0226514	0.0593331	[0.04; 0.68]	bootstrap
Happiness_FR_BLC	Neutral_FR_noBLC	Spearman	normality: not normal	-0.672287	2.50648e-05	0.000141899	[-0.83; -0.38]	bootstrap
Happiness_FR_BLC	Happiness_FR_noBLC	Spearman	normality: not normal	0.760997	4.27974e-07	3.19615e-06	[0.46; 0.92]	bootstrap
Happiness_FR_BLC	Sadness_FR_noBLC	Spearman	normality: not normal	-0.460777	0.00795408	0.0247069	[-0.69; -0.16]	bootstrap
Happiness_FR_BLC	Anger_FR_noBLC	Spearman	normality: not normal	-0.109604	0.550407	0.699974	[-0.47; 0.25]	bootstrap
Happiness_FR_BLC	Surprise_FR_noBLC	Spearman	normality: not normal	-0.135997	0.457987	0.618282	[-0.50; 0.25]	bootstrap
Happiness_FR_BLC	Fear_FR_noBLC	Spearman	normality: not normal	-0.101906	0.578908	0.72181	[-0.46; 0.29]	bootstrap
Happiness_FR_BLC	Disgust_FR_noBLC	Spearman	normality: not normal	-0.0318915	0.862438	0.909056	[-0.37; 0.33]	bootstrap
Happiness_FR_BLC	Valence_FR_noBLC	Spearman	normality: not normal	0.67632	2.14689e-05	0.000123534	[0.36; 0.87]	bootstrap
Happiness_FR_BLC	Arousal_FR_noBLC	Spearman	normality: not normal	0.423021	0.0158551	0.0441677	[0.08; 0.71]	bootstrap
Happiness_FR_BLC	Donations	Spearman	normality: not normal	-0.793657	5.98986e-08	5.00581e-07	[-0.90; -0.58]	bootstrap
Happiness_FR_BLC	Valence_SR	Spearman	ordinal (SR variable)	0.848502	8.5979e-10	1.04064e-08	[0.68; 0.92]	bootstrap
Happiness_FR_BLC	Arousal_SR	Spearman	ordinal (SR variable)	-0.038867	0.832734	0.894687	[-0.40; 0.35]	bootstrap
Happiness_FR_BLC	Sadness_SR	Spearman	ordinal (SR variable)	-0.822516	7.68794e-09	7.70991e-08	[-0.91; -0.63]	bootstrap
Happiness_FR_BLC	Happiness_SR	Spearman	ordinal (SR variable)	0.873327	6.98082e-11	1.16679e-09	[0.73; 0.93]	bootstrap
Happiness_FR_BLC	Fear_SR	Spearman	ordinal (SR variable)	-0.805396	2.70737e-08	2.40864e-07	[-0.90; -0.61]	bootstrap
Happiness_FR_BLC	Disgust_SR	Spearman	ordinal (SR variable)	-0.812524	1.62785e-08	1.50362e-07	[-0.90; -0.66]	bootstrap
Happiness_FR_BLC	Surprise_SR	Spearman	ordinal (SR variable)	-0.617812	0.000164871	0.000792735	[-0.78; -0.36]	bootstrap
Happiness_FR_BLC	Anger_SR	Spearman	ordinal (SR variable)	-0.82598	5.86287e-09	6.05255e-08	[-0.90; -0.66]	bootstrap
Sadness_FR_BLC	Anger_FR_BLC	Pearson	normality: both normal	0.0494954	0.787919	0.87477	[-0.30; 0.39]	Fisher
Sadness_FR_BLC	Surprise_FR_BLC	Pearson	normality: both normal	-0.320754	0.0734703	0.163946	[-0.60; 0.03]	Fisher
Sadness_FR_BLC	Fear_FR_BLC	Pearson	normality: both normal	-0.445939	0.0105252	0.0313079	[-0.69; -0.12]	Fisher
Sadness_FR_BLC	Disgust_FR_BLC	Spearman	normality: not normal	0.204179	0.262324	0.409225	[-0.18; 0.54]	bootstrap
Sadness_FR_BLC	Valence_FR_BLC	Spearman	normality: not normal	-0.56415	0.000771081	0.00326084	[-0.73; -0.29]	bootstrap
Sadness_FR_BLC	Arousal_FR_BLC	Pearson	normality: both normal	-0.24506	0.176429	0.319209	[-0.55; 0.11]	Fisher
Sadness_FR_BLC	Neutral_FR_noBLC	Pearson	normality: both normal	0.217845	0.23102	0.379959	[-0.14; 0.53]	Fisher
Sadness_FR_BLC	Happiness_FR_noBLC	Spearman	normality: not normal	-0.399194	0.0236136	0.060944	[-0.65; -0.06]	bootstrap
Sadness_FR_BLC	Sadness_FR_noBLC	Pearson	normality: both normal	0.783685	1.13117e-07	8.82313e-07	[0.60; 0.89]	Fisher
Sadness_FR_BLC	Anger_FR_noBLC	Pearson	normality: both normal	-0.157071	0.390604	0.555069	[-0.48; 0.20]	Fisher
Sadness_FR_BLC	Surprise_FR_noBLC	Spearman	normality: not normal	-0.284091	0.115075	0.237072	[-0.61; 0.10]	bootstrap
Sadness_FR_BLC	Fear_FR_noBLC	Pearson	normality: both normal	-0.0895296	0.626055	0.75119	[-0.42; 0.27]	Fisher
Sadness_FR_BLC	Disgust_FR_noBLC	Pearson	normality: both normal	0.24367	0.178972	0.32215	[-0.11; 0.55]	Fisher
Sadness_FR_BLC	Valence_FR_noBLC	Spearman	normality: not normal	-0.354106	0.0467693	0.10944	[-0.64; 0.01]	bootstrap
Sadness_FR_BLC	Arousal_FR_noBLC	Pearson	normality: both normal	-0.093883	0.609292	0.740005	[-0.43; 0.26]	Fisher
Sadness_FR_BLC	Donations	Spearman	normality: not normal	0.493171	0.0041307	0.0141476	[0.17; 0.72]	bootstrap
Sadness_FR_BLC	Valence_SR	Spearman	ordinal (SR variable)	-0.416277	0.0177964	0.048801	[-0.67; -0.08]	bootstrap
Sadness_FR_BLC	Arousal_SR	Spearman	ordinal (SR variable)	0.0386837	0.833512	0.894687	[-0.30; 0.33]	bootstrap
Sadness_FR_BLC	Sadness_SR	Spearman	ordinal (SR variable)	0.550422	0.00109831	0.00433154	[0.25; 0.74]	bootstrap
Sadness_FR_BLC	Happiness_SR	Spearman	ordinal (SR variable)	-0.454995	0.00888404	0.0271156	[-0.67; -0.15]	bootstrap
Sadness_FR_BLC	Fear_SR	Spearman	ordinal (SR variable)	0.366823	0.038912	0.0922844	[0.02; 0.63]	bootstrap
Sadness_FR_BLC	Disgust_SR	Spearman	ordinal (SR variable)	0.231914	0.20153	0.353685	[-0.12; 0.52]	bootstrap
Sadness_FR_BLC	Surprise_SR	Spearman	ordinal (SR variable)	0.317894	0.0762199	0.168259	[-0.07; 0.61]	bootstrap
Sadness_FR_BLC	Anger_SR	Spearman	ordinal (SR variable)	0.428952	0.0142968	0.0404691	[0.11; 0.65]	bootstrap
Anger_FR_BLC	Surprise_FR_BLC	Pearson	normality: both normal	-0.240867	0.184182	0.328162	[-0.54; 0.12]	Fisher
Anger_FR_BLC	Fear_FR_BLC	Pearson	normality: both normal	0.194146	0.286997	0.439895	[-0.17; 0.51]	Fisher
Anger_FR_BLC	Disgust_FR_BLC	Spearman	normality: not normal	-0.118768	0.517359	0.670084	[-0.52; 0.27]	bootstrap
Anger_FR_BLC	Valence_FR_BLC	Spearman	normality: not normal	-0.603372	0.000256562	0.00116952	[-0.80; -0.30]	bootstrap
Anger_FR_BLC	Arousal_FR_BLC	Pearson	normality: both normal	-0.0670457	0.715418	0.823317	[-0.41; 0.29]	Fisher
Anger_FR_BLC	Neutral_FR_noBLC	Pearson	normality: both normal	0.218638	0.229284	0.379959	[-0.14; 0.53]	Fisher
Anger_FR_BLC	Happiness_FR_noBLC	Spearman	normality: not normal	-0.429619	0.0141298	0.0403217	[-0.71; -0.05]	bootstrap
Anger_FR_BLC	Sadness_FR_noBLC	Pearson	normality: both normal	0.171416	0.348211	0.511389	[-0.19; 0.49]	Fisher
Anger_FR_BLC	Anger_FR_noBLC	Pearson	normality: both normal	0.545926	0.0012292	0.00470191	[0.24; 0.75]	Fisher
Anger_FR_BLC	Surprise_FR_noBLC	Spearman	normality: not normal	0.0410557	0.823458	0.894687	[-0.30; 0.38]	bootstrap
Anger_FR_BLC	Fear_FR_noBLC	Pearson	normality: both normal	0.263615	0.144887	0.282254	[-0.09; 0.56]	Fisher
Anger_FR_BLC	Disgust_FR_noBLC	Pearson	normality: both normal	-0.37135	0.0363867	0.0880809	[-0.64; -0.03]	Fisher
Anger_FR_BLC	Valence_FR_noBLC	Spearman	normality: not normal	-0.548754	0.00114537	0.00446696	[-0.80; -0.19]	bootstrap
Anger_FR_BLC	Arousal_FR_noBLC	Pearson	normality: both normal	-0.220419	0.225417	0.379959	[-0.53; 0.14]	Fisher
Anger_FR_BLC	Donations	Spearman	normality: not normal	0.552938	0.00103052	0.00415763	[0.26; 0.77]	bootstrap
Anger_FR_BLC	Valence_SR	Spearman	ordinal (SR variable)	-0.620108	0.000153366	0.000774565	[-0.83; -0.32]	bootstrap
Anger_FR_BLC	Arousal_SR	Spearman	ordinal (SR variable)	0.0267669	0.884381	0.915686	[-0.38; 0.39]	bootstrap
Anger_FR_BLC	Sadness_SR	Spearman	ordinal (SR variable)	0.56729	0.0007096	0.00303743	[0.24; 0.78]	bootstrap
Anger_FR_BLC	Happiness_SR	Spearman	ordinal (SR variable)	-0.619432	0.000156678	0.000774565	[-0.82; -0.32]	bootstrap
Anger_FR_BLC	Fear_SR	Spearman	ordinal (SR variable)	0.619874	0.000154506	0.000774565	[0.32; 0.83]	bootstrap
Anger_FR_BLC	Disgust_SR	Spearman	ordinal (SR variable)	0.618253	0.000162603	0.000792689	[0.33; 0.82]	bootstrap
Anger_FR_BLC	Surprise_SR	Spearman	ordinal (SR variable)	0.473448	0.00620134	0.0201204	[0.11; 0.76]	bootstrap
Anger_FR_BLC	Anger_SR	Spearman	ordinal (SR variable)	0.601413	0.000271985	0.00120844	[0.29; 0.82]	bootstrap
Surprise_FR_BLC	Fear_FR_BLC	Pearson	normality: both normal	0.268734	0.136957	0.270067	[-0.09; 0.56]	Fisher
Surprise_FR_BLC	Disgust_FR_BLC	Spearman	normality: not normal	0.000366569	0.998411	0.998411	[-0.38; 0.41]	bootstrap
Surprise_FR_BLC	Valence_FR_BLC	Spearman	normality: not normal	0.281525	0.118536	0.241897	[-0.06; 0.58]	bootstrap
Surprise_FR_BLC	Arousal_FR_BLC	Pearson	normality: both normal	0.110056	0.548754	0.699974	[-0.25; 0.44]	Fisher
Surprise_FR_BLC	Neutral_FR_noBLC	Pearson	normality: both normal	-0.150694	0.410363	0.571577	[-0.47; 0.21]	Fisher
Surprise_FR_BLC	Happiness_FR_noBLC	Spearman	normality: not normal	0.437317	0.0123184	0.0357336	[0.09; 0.71]	bootstrap
Surprise_FR_BLC	Sadness_FR_noBLC	Pearson	normality: both normal	-0.230858	0.203648	0.355625	[-0.54; 0.13]	Fisher
Surprise_FR_BLC	Anger_FR_noBLC	Pearson	normality: both normal	-0.310508	0.0836915	0.181332	[-0.59; 0.04]	Fisher
Surprise_FR_BLC	Surprise_FR_noBLC	Spearman	normality: not normal	0.487537	0.00465031	0.0155453	[0.17; 0.72]	bootstrap
Surprise_FR_BLC	Fear_FR_noBLC	Pearson	normality: both normal	-0.0336442	0.854955	0.906614	[-0.38; 0.32]	Fisher
Surprise_FR_BLC	Disgust_FR_noBLC	Pearson	normality: both normal	-0.150001	0.412544	0.572343	[-0.47; 0.21]	Fisher
Surprise_FR_BLC	Valence_FR_noBLC	Spearman	normality: not normal	0.468109	0.00689489	0.022001	[0.13; 0.71]	bootstrap
Surprise_FR_BLC	Arousal_FR_noBLC	Pearson	normality: both normal	0.105612	0.565106	0.71094	[-0.25; 0.44]	Fisher
Surprise_FR_BLC	Donations	Spearman	normality: not normal	-0.169035	0.355049	0.519259	[-0.55; 0.23]	bootstrap
Surprise_FR_BLC	Valence_SR	Spearman	ordinal (SR variable)	0.232243	0.200873	0.353685	[-0.16; 0.58]	bootstrap
Surprise_FR_BLC	Arousal_SR	Spearman	ordinal (SR variable)	0.36337	0.0409318	0.0964233	[0.01; 0.65]	bootstrap
Surprise_FR_BLC	Sadness_SR	Spearman	ordinal (SR variable)	-0.253392	0.161713	0.30411	[-0.59; 0.15]	bootstrap
Surprise_FR_BLC	Happiness_SR	Spearman	ordinal (SR variable)	0.293859	0.102584	0.216911	[-0.09; 0.61]	bootstrap
Surprise_FR_BLC	Fear_SR	Spearman	ordinal (SR variable)	-0.24883	0.169657	0.310154	[-0.58; 0.12]	bootstrap
Surprise_FR_BLC	Disgust_SR	Spearman	ordinal (SR variable)	-0.130371	0.476965	0.641435	[-0.49; 0.25]	bootstrap
Surprise_FR_BLC	Surprise_SR	Spearman	ordinal (SR variable)	-0.283775	0.115496	0.237072	[-0.59; 0.09]	bootstrap
Surprise_FR_BLC	Anger_SR	Spearman	ordinal (SR variable)	-0.298505	0.0970158	0.207637	[-0.61; 0.08]	bootstrap
Fear_FR_BLC	Disgust_FR_BLC	Spearman	normality: not normal	-0.263196	0.14555	0.282254	[-0.56; 0.07]	bootstrap
Fear_FR_BLC	Valence_FR_BLC	Spearman	normality: not normal	0.162023	0.375643	0.538167	[-0.20; 0.47]	bootstrap
Fear_FR_BLC	Arousal_FR_BLC	Pearson	normality: both normal	-0.0596927	0.745538	0.843015	[-0.40; 0.30]	Fisher
Fear_FR_BLC	Neutral_FR_noBLC	Pearson	normality: both normal	-0.0614449	0.738325	0.843015	[-0.40; 0.29]	Fisher
Fear_FR_BLC	Happiness_FR_noBLC	Spearman	normality: not normal	0.251833	0.164398	0.306934	[-0.08; 0.54]	bootstrap
Fear_FR_BLC	Sadness_FR_noBLC	Pearson	normality: both normal	-0.335668	0.0603557	0.139374	[-0.61; 0.01]	Fisher
Fear_FR_BLC	Anger_FR_noBLC	Pearson	normality: both normal	-0.035519	0.846965	0.901388	[-0.38; 0.32]	Fisher
Fear_FR_BLC	Surprise_FR_noBLC	Spearman	normality: not normal	-0.0597507	0.745299	0.843015	[-0.46; 0.33]	bootstrap
Fear_FR_BLC	Fear_FR_noBLC	Pearson	normality: both normal	0.36763	0.0384514	0.0918126	[0.02; 0.63]	Fisher
Fear_FR_BLC	Disgust_FR_noBLC	Pearson	normality: both normal	-0.191887	0.292752	0.442913	[-0.51; 0.17]	Fisher
Fear_FR_BLC	Valence_FR_noBLC	Spearman	normality: not normal	0.269795	0.135354	0.269939	[-0.01; 0.51]	bootstrap
Fear_FR_BLC	Arousal_FR_noBLC	Pearson	normality: both normal	-0.150879	0.409783	0.571577	[-0.47; 0.21]	Fisher
Fear_FR_BLC	Donations	Spearman	normality: not normal	-0.155835	0.394391	0.555948	[-0.52; 0.24]	bootstrap
Fear_FR_BLC	Valence_SR	Spearman	ordinal (SR variable)	0.197599	0.278344	0.43039	[-0.16; 0.51]	bootstrap
Fear_FR_BLC	Arousal_SR	Spearman	ordinal (SR variable)	-0.225135	0.215395	0.370606	[-0.52; 0.15]	bootstrap
Fear_FR_BLC	Sadness_SR	Spearman	ordinal (SR variable)	-0.246425	0.173956	0.316365	[-0.58; 0.15]	bootstrap
Fear_FR_BLC	Happiness_SR	Spearman	ordinal (SR variable)	0.165903	0.364163	0.526014	[-0.20; 0.48]	bootstrap
Fear_FR_BLC	Fear_SR	Spearman	ordinal (SR variable)	-0.188458	0.301625	0.452437	[-0.50; 0.17]	bootstrap
Fear_FR_BLC	Disgust_SR	Spearman	ordinal (SR variable)	-0.1379	0.451661	0.614469	[-0.44; 0.21]	bootstrap
Fear_FR_BLC	Surprise_SR	Spearman	ordinal (SR variable)	-0.250757	0.166269	0.308786	[-0.57; 0.12]	bootstrap
Fear_FR_BLC	Anger_SR	Spearman	ordinal (SR variable)	-0.212274	0.243461	0.393025	[-0.53; 0.16]	bootstrap
Disgust_FR_BLC	Valence_FR_BLC	Spearman	normality: not normal	-0.162023	0.375643	0.538167	[-0.49; 0.22]	bootstrap
Disgust_FR_BLC	Arousal_FR_BLC	Spearman	normality: not normal	0.332111	0.0633019	0.143348	[-0.04; 0.62]	bootstrap
Disgust_FR_BLC	Neutral_FR_noBLC	Spearman	normality: not normal	-0.0296921	0.871844	0.910766	[-0.35; 0.31]	bootstrap
Disgust_FR_BLC	Happiness_FR_noBLC	Spearman	normality: not normal	0.0923754	0.615076	0.744454	[-0.26; 0.45]	bootstrap
Disgust_FR_BLC	Sadness_FR_noBLC	Spearman	normality: not normal	0.25	0.167594	0.309608	[-0.18; 0.61]	bootstrap
Disgust_FR_BLC	Anger_FR_noBLC	Spearman	normality: not normal	-0.373534	0.0352165	0.0858403	[-0.64; -0.03]	bootstrap
Disgust_FR_BLC	Surprise_FR_noBLC	Spearman	normality: not normal	0.0197947	0.914368	0.929901	[-0.33; 0.41]	bootstrap
Disgust_FR_BLC	Fear_FR_noBLC	Spearman	normality: not normal	-0.292889	0.103777	0.218119	[-0.59; 0.05]	bootstrap
Disgust_FR_BLC	Disgust_FR_noBLC	Spearman	normality: not normal	0.220674	0.224867	0.379959	[-0.17; 0.57]	bootstrap
Disgust_FR_BLC	Valence_FR_noBLC	Spearman	normality: not normal	0.0854106	0.642087	0.756283	[-0.29; 0.47]	bootstrap
Disgust_FR_BLC	Arousal_FR_noBLC	Spearman	normality: not normal	0.255499	0.158137	0.300032	[-0.08; 0.55]	bootstrap
Disgust_FR_BLC	Donations	Spearman	normality: not normal	0.0887341	0.629139	0.75119	[-0.29; 0.42]	bootstrap
Disgust_FR_BLC	Valence_SR	Spearman	ordinal (SR variable)	-0.0887178	0.629202	0.75119	[-0.46; 0.31]	bootstrap
Disgust_FR_BLC	Arousal_SR	Spearman	ordinal (SR variable)	0.461637	0.00782308	0.024517	[0.13; 0.71]	bootstrap
Disgust_FR_BLC	Sadness_SR	Spearman	ordinal (SR variable)	0.0275028	0.881224	0.915118	[-0.35; 0.40]	bootstrap
Disgust_FR_BLC	Happiness_SR	Spearman	ordinal (SR variable)	-0.048396	0.792527	0.87477	[-0.42; 0.34]	bootstrap
Disgust_FR_BLC	Fear_SR	Spearman	ordinal (SR variable)	0.0522984	0.776205	0.864914	[-0.32; 0.41]	bootstrap
Disgust_FR_BLC	Disgust_SR	Spearman	ordinal (SR variable)	0.0912598	0.61937	0.747076	[-0.28; 0.45]	bootstrap
Disgust_FR_BLC	Surprise_SR	Spearman	ordinal (SR variable)	0.211501	0.245221	0.393025	[-0.17; 0.53]	bootstrap
Disgust_FR_BLC	Anger_SR	Spearman	ordinal (SR variable)	0.0854968	0.641749	0.756283	[-0.28; 0.44]	bootstrap
Valence_FR_BLC	Arousal_FR_BLC	Spearman	normality: not normal	0.382698	0.0306343	0.0768045	[0.05; 0.66]	bootstrap
Valence_FR_BLC	Neutral_FR_noBLC	Spearman	normality: not normal	-0.545821	0.00123241	0.00470191	[-0.75; -0.22]	bootstrap
Valence_FR_BLC	Happiness_FR_noBLC	Spearman	normality: not normal	0.772361	2.23958e-07	1.70889e-06	[0.52; 0.91]	bootstrap
Valence_FR_BLC	Sadness_FR_noBLC	Spearman	normality: not normal	-0.611437	0.000200947	0.000928059	[-0.78; -0.36]	bootstrap
Valence_FR_BLC	Anger_FR_noBLC	Spearman	normality: not normal	-0.0945748	0.606646	0.73935	[-0.44; 0.27]	bootstrap
Valence_FR_BLC	Surprise_FR_noBLC	Spearman	normality: not normal	-0.104839	0.567973	0.711995	[-0.46; 0.28]	bootstrap
Valence_FR_BLC	Fear_FR_noBLC	Spearman	normality: not normal	-0.0447214	0.807975	0.887857	[-0.42; 0.35]	bootstrap
Valence_FR_BLC	Disgust_FR_noBLC	Spearman	normality: not normal	-0.0674487	0.713779	0.823317	[-0.39; 0.27]	bootstrap
Valence_FR_BLC	Valence_FR_noBLC	Spearman	normality: not normal	0.715543	4.16169e-06	2.80914e-05	[0.44; 0.88]	bootstrap
Valence_FR_BLC	Arousal_FR_noBLC	Spearman	normality: not normal	0.395161	0.0251936	0.0640794	[0.04; 0.69]	bootstrap
Valence_FR_BLC	Donations	Spearman	normality: not normal	-0.829224	4.52413e-09	4.9624e-08	[-0.90; -0.66]	bootstrap
Valence_FR_BLC	Valence_SR	Spearman	ordinal (SR variable)	0.867565	1.30703e-10	1.99464e-09	[0.72; 0.93]	bootstrap
Valence_FR_BLC	Arousal_SR	Spearman	ordinal (SR variable)	-0.074434	0.685571	0.799454	[-0.42; 0.32]	bootstrap
Valence_FR_BLC	Sadness_SR	Spearman	ordinal (SR variable)	-0.859553	2.98289e-10	4.02691e-09	[-0.92; -0.72]	bootstrap
Valence_FR_BLC	Happiness_SR	Spearman	ordinal (SR variable)	0.905958	1.00293e-12	1.95572e-11	[0.81; 0.94]	bootstrap
Valence_FR_BLC	Fear_SR	Spearman	ordinal (SR variable)	-0.821177	8.52362e-09	8.31053e-08	[-0.90; -0.64]	bootstrap
Valence_FR_BLC	Disgust_SR	Spearman	ordinal (SR variable)	-0.787735	8.7727e-08	6.99822e-07	[-0.90; -0.59]	bootstrap
Valence_FR_BLC	Surprise_SR	Spearman	ordinal (SR variable)	-0.617262	0.00016774	0.00079563	[-0.76; -0.39]	bootstrap
Valence_FR_BLC	Anger_SR	Spearman	ordinal (SR variable)	-0.859922	2.87493e-10	4.02691e-09	[-0.92; -0.72]	bootstrap
Arousal_FR_BLC	Neutral_FR_noBLC	Pearson	normality: both normal	-0.441146	0.0114927	0.0336162	[-0.68; -0.11]	Fisher
Arousal_FR_BLC	Happiness_FR_noBLC	Spearman	normality: not normal	0.497434	0.00377148	0.0131068	[0.22; 0.72]	bootstrap
Arousal_FR_BLC	Sadness_FR_noBLC	Pearson	normality: both normal	-0.266787	0.139935	0.274397	[-0.56; 0.09]	Fisher
Arousal_FR_BLC	Anger_FR_noBLC	Pearson	normality: both normal	-0.0399655	0.828075	0.894687	[-0.38; 0.31]	Fisher
Arousal_FR_BLC	Surprise_FR_noBLC	Spearman	normality: not normal	-0.0436217	0.812613	0.888558	[-0.44; 0.38]	bootstrap
Arousal_FR_BLC	Fear_FR_noBLC	Pearson	normality: both normal	-0.0443733	0.809443	0.887857	[-0.39; 0.31]	Fisher
Arousal_FR_BLC	Disgust_FR_noBLC	Pearson	normality: both normal	-0.0831747	0.650856	0.761502	[-0.42; 0.27]	Fisher
Arousal_FR_BLC	Valence_FR_noBLC	Spearman	normality: not normal	0.368035	0.0382222	0.0918126	[0.05; 0.64]	bootstrap
Arousal_FR_BLC	Arousal_FR_noBLC	Pearson	normality: both normal	0.755439	5.80022e-07	4.24141e-06	[0.55; 0.87]	Fisher
Arousal_FR_BLC	Donations	Spearman	normality: not normal	-0.166651	0.361972	0.525009	[-0.54; 0.21]	bootstrap
Arousal_FR_BLC	Valence_SR	Spearman	ordinal (SR variable)	0.218312	0.229996	0.379959	[-0.15; 0.57]	bootstrap
Arousal_FR_BLC	Arousal_SR	Spearman	ordinal (SR variable)	0.39527	0.0251499	0.0640794	[0.03; 0.68]	bootstrap
Arousal_FR_BLC	Sadness_SR	Spearman	ordinal (SR variable)	-0.213788	0.240036	0.390059	[-0.57; 0.17]	bootstrap
Arousal_FR_BLC	Happiness_SR	Spearman	ordinal (SR variable)	0.326673	0.0680238	0.153054	[-0.04; 0.63]	bootstrap
Arousal_FR_BLC	Fear_SR	Spearman	ordinal (SR variable)	-0.126984	0.488584	0.651973	[-0.47; 0.22]	bootstrap
Arousal_FR_BLC	Disgust_SR	Spearman	ordinal (SR variable)	-0.120639	0.510734	0.663954	[-0.46; 0.23]	bootstrap
Arousal_FR_BLC	Surprise_SR	Spearman	ordinal (SR variable)	0.141979	0.438256	0.60089	[-0.20; 0.45]	bootstrap
Arousal_FR_BLC	Anger_SR	Spearman	ordinal (SR variable)	-0.193193	0.289414	0.441672	[-0.52; 0.17]	bootstrap
Neutral_FR_noBLC	Happiness_FR_noBLC	Spearman	normality: not normal	-0.643328	7.13961e-05	0.00037403	[-0.82; -0.33]	bootstrap
Neutral_FR_noBLC	Sadness_FR_noBLC	Pearson	normality: both normal	0.20422	0.262226	0.409225	[-0.16; 0.52]	Fisher
Neutral_FR_noBLC	Anger_FR_noBLC	Pearson	normality: both normal	-0.22291	0.220085	0.376829	[-0.53; 0.14]	Fisher
Neutral_FR_noBLC	Surprise_FR_noBLC	Spearman	normality: not normal	0.209311	0.250258	0.397468	[-0.17; 0.55]	bootstrap
Neutral_FR_noBLC	Fear_FR_noBLC	Pearson	normality: both normal	-0.0977383	0.594607	0.728274	[-0.43; 0.26]	Fisher
Neutral_FR_noBLC	Disgust_FR_noBLC	Pearson	normality: both normal	-0.0310742	0.865931	0.910006	[-0.38; 0.32]	Fisher
Neutral_FR_noBLC	Valence_FR_noBLC	Spearman	normality: not normal	-0.40176	0.0226514	0.0593331	[-0.64; -0.05]	bootstrap
Neutral_FR_noBLC	Arousal_FR_noBLC	Pearson	normality: both normal	-0.492933	0.00415159	0.0141476	[-0.72; -0.17]	Fisher
Neutral_FR_noBLC	Donations	Spearman	normality: not normal	0.482904	0.00511867	0.0169495	[0.13; 0.72]	bootstrap
Neutral_FR_noBLC	Valence_SR	Spearman	ordinal (SR variable)	-0.503529	0.00330486	0.0117172	[-0.73; -0.17]	bootstrap
Neutral_FR_noBLC	Arousal_SR	Spearman	ordinal (SR variable)	-0.203135	0.264824	0.411297	[-0.52; 0.16]	bootstrap
Neutral_FR_noBLC	Sadness_SR	Spearman	ordinal (SR variable)	0.56949	0.00066914	0.00289961	[0.26; 0.78]	bootstrap
Neutral_FR_noBLC	Happiness_SR	Spearman	ordinal (SR variable)	-0.592851	0.000349485	0.00153337	[-0.78; -0.30]	bootstrap
Neutral_FR_noBLC	Fear_SR	Spearman	ordinal (SR variable)	0.473071	0.00624822	0.0201204	[0.12; 0.73]	bootstrap
Neutral_FR_noBLC	Disgust_SR	Spearman	ordinal (SR variable)	0.465847	0.00720793	0.0227927	[0.12; 0.71]	bootstrap
Neutral_FR_noBLC	Surprise_SR	Spearman	ordinal (SR variable)	0.314592	0.0794931	0.174388	[-0.05; 0.61]	bootstrap
Neutral_FR_noBLC	Anger_SR	Spearman	ordinal (SR variable)	0.557197	0.000924127	0.0038161	[0.24; 0.77]	bootstrap
Happiness_FR_noBLC	Sadness_FR_noBLC	Spearman	normality: not normal	-0.520894	0.00223801	0.00818272	[-0.75; -0.19]	bootstrap
Happiness_FR_noBLC	Anger_FR_noBLC	Spearman	normality: not normal	-0.304985	0.0896353	0.193018	[-0.58; 0.03]	bootstrap
Happiness_FR_noBLC	Surprise_FR_noBLC	Spearman	normality: not normal	-0.106672	0.561187	0.71094	[-0.47; 0.30]	bootstrap
Happiness_FR_noBLC	Fear_FR_noBLC	Spearman	normality: not normal	0.0975073	0.595483	0.728274	[-0.33; 0.51]	bootstrap
Happiness_FR_noBLC	Disgust_FR_noBLC	Spearman	normality: not normal	-0.0058651	0.974585	0.97737	[-0.36; 0.35]	bootstrap
Happiness_FR_noBLC	Valence_FR_noBLC	Spearman	normality: not normal	0.915323	2.21686e-13	5.18746e-12	[0.82; 0.95]	bootstrap
Happiness_FR_noBLC	Arousal_FR_noBLC	Spearman	normality: not normal	0.399927	0.0233353	0.0606719	[0.04; 0.69]	bootstrap
Happiness_FR_noBLC	Donations	Spearman	normality: not normal	-0.659639	4.01387e-05	0.000216749	[-0.83; -0.34]	bootstrap
Happiness_FR_noBLC	Valence_SR	Spearman	ordinal (SR variable)	0.733755	1.76712e-06	1.24052e-05	[0.45; 0.88]	bootstrap
Happiness_FR_noBLC	Arousal_SR	Spearman	ordinal (SR variable)	0.123568	0.500449	0.655594	[-0.20; 0.46]	bootstrap
Happiness_FR_noBLC	Sadness_SR	Spearman	ordinal (SR variable)	-0.712505	4.77061e-06	3.1009e-05	[-0.87; -0.41]	bootstrap
Happiness_FR_noBLC	Happiness_SR	Spearman	ordinal (SR variable)	0.789551	7.81416e-08	6.37854e-07	[0.53; 0.92]	bootstrap
Happiness_FR_noBLC	Fear_SR	Spearman	ordinal (SR variable)	-0.686302	1.44809e-05	8.76345e-05	[-0.84; -0.40]	bootstrap
Happiness_FR_noBLC	Disgust_SR	Spearman	ordinal (SR variable)	-0.629454	0.000113579	0.000586267	[-0.83; -0.31]	bootstrap
Happiness_FR_noBLC	Surprise_SR	Spearman	ordinal (SR variable)	-0.490507	0.00436974	0.0147479	[-0.70; -0.18]	bootstrap
Happiness_FR_noBLC	Anger_SR	Spearman	ordinal (SR variable)	-0.744336	1.04027e-06	7.45174e-06	[-0.89; -0.47]	bootstrap
Sadness_FR_noBLC	Anger_FR_noBLC	Pearson	normality: both normal	-0.0593517	0.746945	0.843015	[-0.40; 0.30]	Fisher
Sadness_FR_noBLC	Surprise_FR_noBLC	Spearman	normality: not normal	-0.211877	0.244365	0.393025	[-0.55; 0.16]	bootstrap
Sadness_FR_noBLC	Fear_FR_noBLC	Pearson	normality: both normal	-0.229084	0.20724	0.359808	[-0.54; 0.13]	Fisher
Sadness_FR_noBLC	Disgust_FR_noBLC	Pearson	normality: both normal	0.320408	0.073799	0.163946	[-0.03; 0.60]	Fisher
Sadness_FR_noBLC	Valence_FR_noBLC	Spearman	normality: not normal	-0.555718	0.000959912	0.00391778	[-0.75; -0.26]	bootstrap
Sadness_FR_noBLC	Arousal_FR_noBLC	Pearson	normality: both normal	-0.0398434	0.828593	0.894687	[-0.38; 0.31]	Fisher
Sadness_FR_noBLC	Donations	Spearman	normality: not normal	0.513338	0.00265837	0.00961945	[0.23; 0.70]	bootstrap
Sadness_FR_noBLC	Valence_SR	Spearman	ordinal (SR variable)	-0.474017	0.00613104	0.0201121	[-0.68; -0.18]	bootstrap
Sadness_FR_noBLC	Arousal_SR	Spearman	ordinal (SR variable)	0.156201	0.393265	0.555948	[-0.17; 0.44]	bootstrap
Sadness_FR_noBLC	Sadness_SR	Spearman	ordinal (SR variable)	0.561423	0.000828215	0.00346076	[0.28; 0.74]	bootstrap
Sadness_FR_noBLC	Happiness_SR	Spearman	ordinal (SR variable)	-0.457745	0.00843087	0.0259582	[-0.67; -0.15]	bootstrap
Sadness_FR_noBLC	Fear_SR	Spearman	ordinal (SR variable)	0.442977	0.0111146	0.0327835	[0.14; 0.66]	bootstrap
Sadness_FR_noBLC	Disgust_SR	Spearman	ordinal (SR variable)	0.313258	0.0808464	0.176255	[-0.02; 0.59]	bootstrap
Sadness_FR_noBLC	Surprise_SR	Spearman	ordinal (SR variable)	0.403375	0.0220622	0.0586653	[0.08; 0.66]	bootstrap
Sadness_FR_noBLC	Anger_SR	Spearman	ordinal (SR variable)	0.446198	0.010475	0.0313079	[0.13; 0.68]	bootstrap
Anger_FR_noBLC	Surprise_FR_noBLC	Spearman	normality: not normal	-0.144062	0.431499	0.593946	[-0.44; 0.19]	bootstrap
Anger_FR_noBLC	Fear_FR_noBLC	Pearson	normality: both normal	0.335084	0.0608323	0.139557	[-0.02; 0.61]	Fisher
Anger_FR_noBLC	Disgust_FR_noBLC	Pearson	normality: both normal	-0.601451	0.00027168	0.00120844	[-0.79; -0.32]	Fisher
Anger_FR_noBLC	Valence_FR_noBLC	Spearman	normality: not normal	-0.55132	0.00107369	0.00428254	[-0.75; -0.27]	bootstrap
Anger_FR_noBLC	Arousal_FR_noBLC	Pearson	normality: both normal	0.0101354	0.956095	0.961574	[-0.34; 0.36]	Fisher
Anger_FR_noBLC	Donations	Spearman	normality: not normal	0.127784	0.485826	0.650858	[-0.23; 0.46]	bootstrap
Anger_FR_noBLC	Valence_SR	Spearman	ordinal (SR variable)	-0.221795	0.222462	0.37905	[-0.53; 0.12]	bootstrap
Anger_FR_noBLC	Arousal_SR	Spearman	ordinal (SR variable)	-0.218535	0.229508	0.379959	[-0.55; 0.17]	bootstrap
Anger_FR_noBLC	Sadness_SR	Spearman	ordinal (SR variable)	0.0986432	0.591183	0.728089	[-0.27; 0.43]	bootstrap
Anger_FR_noBLC	Happiness_SR	Spearman	ordinal (SR variable)	-0.180385	0.323178	0.480659	[-0.50; 0.18]	bootstrap
Anger_FR_noBLC	Fear_SR	Spearman	ordinal (SR variable)	0.205707	0.258691	0.407178	[-0.13; 0.51]	bootstrap
Anger_FR_noBLC	Disgust_SR	Spearman	ordinal (SR variable)	0.183621	0.314426	0.469631	[-0.15; 0.50]	bootstrap
Anger_FR_noBLC	Surprise_SR	Spearman	ordinal (SR variable)	0.159406	0.383508	0.547201	[-0.19; 0.48]	bootstrap
Anger_FR_noBLC	Anger_SR	Spearman	ordinal (SR variable)	0.140354	0.44357	0.605809	[-0.20; 0.46]	bootstrap
Surprise_FR_noBLC	Fear_FR_noBLC	Spearman	normality: not normal	-0.123534	0.500568	0.655594	[-0.48; 0.25]	bootstrap
Surprise_FR_noBLC	Disgust_FR_noBLC	Spearman	normality: not normal	-0.166789	0.361571	0.525009	[-0.47; 0.19]	bootstrap
Surprise_FR_noBLC	Valence_FR_noBLC	Spearman	normality: not normal	0.0557185	0.761976	0.857223	[-0.31; 0.41]	bootstrap
Surprise_FR_noBLC	Arousal_FR_noBLC	Spearman	normality: not normal	-0.17412	0.340543	0.50223	[-0.54; 0.22]	bootstrap
Surprise_FR_noBLC	Donations	Spearman	normality: not normal	0.101568	0.580176	0.72181	[-0.31; 0.50]	bootstrap
Surprise_FR_noBLC	Valence_SR	Spearman	ordinal (SR variable)	-0.151957	0.406406	0.570594	[-0.53; 0.26]	bootstrap
Surprise_FR_noBLC	Arousal_SR	Spearman	ordinal (SR variable)	0.191035	0.29494	0.444309	[-0.19; 0.55]	bootstrap
Surprise_FR_noBLC	Sadness_SR	Spearman	ordinal (SR variable)	0.115878	0.527675	0.678439	[-0.31; 0.52]	bootstrap
Surprise_FR_noBLC	Happiness_SR	Spearman	ordinal (SR variable)	-0.207516	0.254435	0.402282	[-0.59; 0.20]	bootstrap
Surprise_FR_noBLC	Fear_SR	Spearman	ordinal (SR variable)	0.136526	0.456222	0.618278	[-0.26; 0.51]	bootstrap
Surprise_FR_noBLC	Disgust_SR	Spearman	ordinal (SR variable)	0.253214	0.162019	0.30411	[-0.13; 0.60]	bootstrap
Surprise_FR_noBLC	Surprise_SR	Spearman	ordinal (SR variable)	-0.0251307	0.891405	0.917546	[-0.39; 0.34]	bootstrap
Surprise_FR_noBLC	Anger_SR	Spearman	ordinal (SR variable)	0.179433	0.32578	0.482485	[-0.22; 0.55]	bootstrap
Fear_FR_noBLC	Disgust_FR_noBLC	Pearson	normality: both normal	-0.24253	0.181079	0.324279	[-0.55; 0.12]	Fisher
Fear_FR_noBLC	Valence_FR_noBLC	Spearman	normality: not normal	-0.0172287	0.925435	0.936103	[-0.42; 0.41]	bootstrap
Fear_FR_noBLC	Arousal_FR_noBLC	Pearson	normality: both normal	0.054702	0.766197	0.859218	[-0.30; 0.40]	Fisher
Fear_FR_noBLC	Donations	Spearman	normality: not normal	0.0319003	0.8624	0.909056	[-0.36; 0.40]	bootstrap
Fear_FR_noBLC	Valence_SR	Spearman	ordinal (SR variable)	-0.068738	0.708543	0.820788	[-0.45; 0.34]	bootstrap
Fear_FR_noBLC	Arousal_SR	Spearman	ordinal (SR variable)	-0.196535	0.280991	0.432579	[-0.55; 0.19]	bootstrap
Fear_FR_noBLC	Sadness_SR	Spearman	ordinal (SR variable)	0.0645398	0.725639	0.83235	[-0.37; 0.45]	bootstrap
Fear_FR_noBLC	Happiness_SR	Spearman	ordinal (SR variable)	-0.146654	0.423166	0.584769	[-0.52; 0.26]	bootstrap
Fear_FR_noBLC	Fear_SR	Spearman	ordinal (SR variable)	0.117809	0.520772	0.672025	[-0.28; 0.48]	bootstrap
Fear_FR_noBLC	Disgust_SR	Spearman	ordinal (SR variable)	0.12523	0.494659	0.65519	[-0.26; 0.48]	bootstrap
Fear_FR_noBLC	Surprise_SR	Spearman	ordinal (SR variable)	0.0251307	0.891405	0.917546	[-0.32; 0.41]	bootstrap
Fear_FR_noBLC	Anger_SR	Spearman	ordinal (SR variable)	0.100541	0.584029	0.72181	[-0.30; 0.47]	bootstrap
Disgust_FR_noBLC	Valence_FR_noBLC	Spearman	normality: not normal	0.0703812	0.701889	0.815772	[-0.30; 0.43]	bootstrap
Disgust_FR_noBLC	Arousal_FR_noBLC	Pearson	normality: both normal	0.0362983	0.843648	0.901388	[-0.32; 0.38]	Fisher
Disgust_FR_noBLC	Donations	Spearman	normality: not normal	-0.0203502	0.911974	0.929901	[-0.37; 0.33]	bootstrap
Disgust_FR_noBLC	Valence_SR	Spearman	ordinal (SR variable)	0.0538906	0.769572	0.860254	[-0.27; 0.37]	bootstrap
Disgust_FR_noBLC	Arousal_SR	Spearman	ordinal (SR variable)	0.0484004	0.792508	0.87477	[-0.33; 0.39]	bootstrap
Disgust_FR_noBLC	Sadness_SR	Spearman	ordinal (SR variable)	0.029703	0.871797	0.910766	[-0.30; 0.35]	bootstrap
Disgust_FR_noBLC	Happiness_SR	Spearman	ordinal (SR variable)	0.0425298	0.817224	0.890825	[-0.28; 0.35]	bootstrap
Disgust_FR_noBLC	Fear_SR	Spearman	ordinal (SR variable)	-0.0214699	0.907151	0.928309	[-0.35; 0.31]	bootstrap
Disgust_FR_noBLC	Disgust_SR	Spearman	ordinal (SR variable)	-0.0598605	0.744847	0.843015	[-0.41; 0.28]	bootstrap
Disgust_FR_noBLC	Surprise_SR	Spearman	ordinal (SR variable)	0.0242135	0.895347	0.918908	[-0.34; 0.38]	bootstrap
Disgust_FR_noBLC	Anger_SR	Spearman	ordinal (SR variable)	0.0192643	0.916654	0.929901	[-0.32; 0.35]	bootstrap
Valence_FR_noBLC	Arousal_FR_noBLC	Spearman	normality: not normal	0.257698	0.154463	0.294656	[-0.08; 0.56]	bootstrap
Valence_FR_noBLC	Donations	Spearman	normality: not normal	-0.648455	5.97905e-05	0.000317977	[-0.82; -0.35]	bootstrap
Valence_FR_noBLC	Valence_SR	Spearman	ordinal (SR variable)	0.713775	4.50675e-06	2.98466e-05	[0.43; 0.87]	bootstrap
Valence_FR_noBLC	Arousal_SR	Spearman	ordinal (SR variable)	0.101018	0.582239	0.72181	[-0.24; 0.46]	bootstrap
Valence_FR_noBLC	Sadness_SR	Spearman	ordinal (SR variable)	-0.664833	3.31698e-05	0.000184803	[-0.84; -0.34]	bootstrap
Valence_FR_noBLC	Happiness_SR	Spearman	ordinal (SR variable)	0.720257	3.35534e-06	2.30926e-05	[0.42; 0.89]	bootstrap
Valence_FR_noBLC	Fear_SR	Spearman	ordinal (SR variable)	-0.685017	1.52466e-05	9.07042e-05	[-0.84; -0.40]	bootstrap
Valence_FR_noBLC	Disgust_SR	Spearman	ordinal (SR variable)	-0.615866	0.000175216	0.00082001	[-0.82; -0.29]	bootstrap
Valence_FR_noBLC	Surprise_SR	Spearman	ordinal (SR variable)	-0.540585	0.00140228	0.00529246	[-0.76; -0.23]	bootstrap
Valence_FR_noBLC	Anger_SR	Spearman	ordinal (SR variable)	-0.687827	1.3617e-05	8.38522e-05	[-0.87; -0.38]	bootstrap
Arousal_FR_noBLC	Donations	Spearman	normality: not normal	-0.268769	0.136904	0.270067	[-0.61; 0.09]	bootstrap
Arousal_FR_noBLC	Valence_SR	Spearman	ordinal (SR variable)	0.332508	0.0629675	0.143348	[-0.04; 0.64]	bootstrap
Arousal_FR_noBLC	Arousal_SR	Spearman	ordinal (SR variable)	0.35072	0.0490617	0.114044	[-0.00; 0.63]	bootstrap
Arousal_FR_noBLC	Sadness_SR	Spearman	ordinal (SR variable)	-0.275028	0.127648	0.256025	[-0.62; 0.09]	bootstrap
Arousal_FR_noBLC	Happiness_SR	Spearman	ordinal (SR variable)	0.379652	0.0321002	0.0799089	[0.02; 0.69]	bootstrap
Arousal_FR_noBLC	Fear_SR	Spearman	ordinal (SR variable)	-0.24883	0.169657	0.310154	[-0.58; 0.11]	bootstrap
Arousal_FR_noBLC	Disgust_SR	Spearman	ordinal (SR variable)	-0.284062	0.115113	0.237072	[-0.61; 0.08]	bootstrap
Arousal_FR_noBLC	Surprise_SR	Spearman	ordinal (SR variable)	-0.0354031	0.847458	0.901388	[-0.39; 0.34]	bootstrap
Arousal_FR_noBLC	Anger_SR	Spearman	ordinal (SR variable)	-0.26016	0.150425	0.290106	[-0.60; 0.11]	bootstrap
Donations	Valence_SR	Spearman	ordinal (SR variable)	-0.955537	1.84998e-17	3.24672e-15	[-0.97; -0.89]	bootstrap
Donations	Arousal_SR	Spearman	ordinal (SR variable)	0.280121	0.120463	0.244407	[-0.16; 0.63]	bootstrap
Donations	Sadness_SR	Spearman	ordinal (SR variable)	0.937552	2.67631e-15	1.04376e-13	[0.85; 0.97]	bootstrap
Donations	Happiness_SR	Spearman	ordinal (SR variable)	-0.838269	2.13225e-09	2.41425e-08	[-0.92; -0.65]	bootstrap
Donations	Fear_SR	Spearman	ordinal (SR variable)	0.934472	5.39646e-15	1.89416e-13	[0.85; 0.96]	bootstrap
Donations	Disgust_SR	Spearman	ordinal (SR variable)	0.86537	1.64713e-10	2.40892e-09	[0.72; 0.93]	bootstrap
Donations	Surprise_SR	Spearman	ordinal (SR variable)	0.804954	2.79208e-08	2.40864e-07	[0.58; 0.92]	bootstrap
Donations	Anger_SR	Spearman	ordinal (SR variable)	0.868692	1.15885e-10	1.8489e-09	[0.72; 0.93]	bootstrap
Valence_SR	Arousal_SR	Spearman	ordinal (SR variable)	-0.257701	0.154459	0.294656	[-0.63; 0.20]	bootstrap
Valence_SR	Sadness_SR	Spearman	ordinal (SR variable)	-0.950032	1.02697e-16	1.20156e-14	[-0.98; -0.85]	bootstrap
Valence_SR	Happiness_SR	Spearman	ordinal (SR variable)	0.922174	6.55123e-14	1.76883e-12	[0.79; 0.98]	bootstrap
Valence_SR	Fear_SR	Spearman	ordinal (SR variable)	-0.959259	5.11073e-18	1.79387e-15	[-0.98; -0.89]	bootstrap
Valence_SR	Disgust_SR	Spearman	ordinal (SR variable)	-0.921588	7.30275e-14	1.8309e-12	[-0.96; -0.82]	bootstrap
Valence_SR	Surprise_SR	Spearman	ordinal (SR variable)	-0.820675	8.85761e-09	8.40276e-08	[-0.90; -0.67]	bootstrap
Valence_SR	Anger_SR	Spearman	ordinal (SR variable)	-0.93101	1.14115e-14	3.64131e-13	[-0.96; -0.83]	bootstrap
Arousal_SR	Sadness_SR	Spearman	ordinal (SR variable)	0.210546	0.24741	0.394732	[-0.25; 0.59]	bootstrap
Arousal_SR	Happiness_SR	Spearman	ordinal (SR variable)	-0.121023	0.509379	0.663954	[-0.50; 0.33]	bootstrap
Arousal_SR	Fear_SR	Spearman	ordinal (SR variable)	0.2913	0.105753	0.220948	[-0.15; 0.65]	bootstrap
Arousal_SR	Disgust_SR	Spearman	ordinal (SR variable)	0.27863	0.122534	0.247181	[-0.14; 0.62]	bootstrap
Arousal_SR	Surprise_SR	Spearman	ordinal (SR variable)	0.412294	0.0190332	0.0511965	[0.05; 0.70]	bootstrap
Arousal_SR	Anger_SR	Spearman	ordinal (SR variable)	0.228666	0.208094	0.359808	[-0.21; 0.60]	bootstrap
Sadness_SR	Happiness_SR	Spearman	ordinal (SR variable)	-0.923528	5.08142e-14	1.48631e-12	[-0.98; -0.79]	bootstrap
Sadness_SR	Fear_SR	Spearman	ordinal (SR variable)	0.939697	1.60709e-15	9.40146e-14	[0.84; 0.97]	bootstrap
Sadness_SR	Disgust_SR	Spearman	ordinal (SR variable)	0.854887	4.71342e-10	5.90861e-09	[0.70; 0.93]	bootstrap
Sadness_SR	Surprise_SR	Spearman	ordinal (SR variable)	0.804845	2.81351e-08	2.40864e-07	[0.63; 0.89]	bootstrap
Sadness_SR	Anger_SR	Spearman	ordinal (SR variable)	0.940626	1.28133e-15	8.99491e-14	[0.85; 0.97]	bootstrap
Happiness_SR	Fear_SR	Spearman	ordinal (SR variable)	-0.879692	3.36711e-11	5.90929e-10	[-0.95; -0.72]	bootstrap
Happiness_SR	Disgust_SR	Spearman	ordinal (SR variable)	-0.845823	1.09743e-09	1.28399e-08	[-0.94; -0.67]	bootstrap
Happiness_SR	Surprise_SR	Spearman	ordinal (SR variable)	-0.697734	9.04915e-06	5.67188e-05	[-0.83; -0.47]	bootstrap
Happiness_SR	Anger_SR	Spearman	ordinal (SR variable)	-0.946601	2.71764e-16	2.38473e-14	[-0.97; -0.86]	bootstrap
Fear_SR	Disgust_SR	Spearman	ordinal (SR variable)	0.938873	1.9591e-15	9.8235e-14	[0.84; 0.98]	bootstrap
Fear_SR	Surprise_SR	Spearman	ordinal (SR variable)	0.892195	7.07902e-12	1.30776e-10	[0.76; 0.94]	bootstrap
Fear_SR	Anger_SR	Spearman	ordinal (SR variable)	0.938005	2.40645e-15	1.04376e-13	[0.82; 0.98]	bootstrap
Disgust_SR	Surprise_SR	Spearman	ordinal (SR variable)	0.856933	3.86413e-10	5.02337e-09	[0.71; 0.93]	bootstrap
Disgust_SR	Anger_SR	Spearman	ordinal (SR variable)	0.910946	4.58198e-13	9.46044e-12	[0.77; 0.97]	bootstrap
Surprise_SR	Anger_SR	Spearman	ordinal (SR variable)	0.827396	5.23884e-09	5.57222e-08	[0.65; 0.92]	bootstrap
* Note. Some correlations are reported in both Table S3 and Table S5, as these tables correspond to different analytical sections of the Results. For identical correlations, the raw correlation coefficients and uncorrected p-values are the same across tables. However, p-values adjusted for false discovery rate (FDR) may differ between Tables S3 and S5, because FDR correction was applied separatel…
