# Supplementary material for: Facial obstructions and baseline correction shape affective computing’s detection of emotion–behavior relationships
Source: Front Psychol. 2026 Feb 12;17:1713462. doi: 10.3389/fpsyg.2026.1713462 (PMC12935594; doi:10.3389/fpsyg.2026.1713462)
Supplement: Supplementary file 5 [file Data_Sheet_5.xlsx]

## Sheet: Table S6
Table S6. Bootstrap-based comparisons of correlation coefficients for baseline-corrected and non-corrected FaceReader data (Section 3.5)
Correlation pair 1		Correlation pair 2		Comparison type	Correlation method	Correlation 1 (Mean)	Correlation 2 (Mean)	Δ|r| (Mean)	ΔR² (Mean)	Δr CI Lower	Δr CI Upper	p-value (Bootstrap)	Reason bootstrap comparison not performed
Variable 1	Variable 2	Variable 3	Variable 4
Happiness_FR_BLC	Donations	Happiness_FR_noBLC	Donations	Within dataset (nested bootstrap)	Spearman	-0.665386	-0.5098	0.155586	0.179643	-0.0668848	0.394263	0.1708
Happiness_FR_BLC	Happiness_SR	Happiness_FR_noBLC	Happiness_SR	Within dataset (nested bootstrap)	Spearman	0.750988	0.646373	0.104614	0.143706	-0.0767808	0.292529	0.2468
Sadness_FR_BLC	Donations	Sadness_FR_noBLC	Donations	Within dataset (nested bootstrap)	Pearson	0.376458	0.209441	0.15264	0.0833858	-0.187057	0.454274	0.3836
Sadness_FR_BLC	Sadness_SR	Sadness_FR_noBLC	Sadness_SR	Within dataset (nested bootstrap)	Spearman	0.43508	0.230525	0.192654	0.119649	-0.153115	0.503763	0.2724
Anger_FR_BLC	Donations	Anger_FR_noBLC	Donations	Within dataset (nested bootstrap)	Pearson	0.40323	0.0389411	0.271225	0.146241	-0.0359753	0.521021	0.082
Anger_FR_BLC	Anger_SR	Anger_FR_noBLC	Anger_SR	Within dataset (nested bootstrap)	Spearman	0.475009	0.0595583	0.338948	0.208186	0.0273609	0.5975	0.0348
Surprise_FR_BLC	Donations	Surprise_FR_noBLC	Donations	-	-								Different correlation methods
Surprise_FR_BLC	Surprise_SR	Surprise_FR_noBLC	Surprise_SR	Within dataset (nested bootstrap)	Spearman	-0.184399	-0.032018	0.0655684	0.0247304	-0.224944	0.355128	0.6612
Fear_FR_BLC	Donations	Fear_FR_noBLC	Donations	Within dataset (nested bootstrap)	Pearson	-0.0768221	0.028548	0.0109691	0.0032798	-0.262554	0.278873	0.9204
Fear_FR_BLC	Fear_SR	Fear_FR_noBLC	Fear_SR	Within dataset (nested bootstrap)	Spearman	-0.0750319	0.114949	-0.0317455	-0.0134309	-0.326831	0.234096	0.8504
Disgust_FR_BLC	Donations	Disgust_FR_noBLC	Donations	-	-								Different correlation methods
Disgust_FR_BLC	Disgust_SR	Disgust_FR_noBLC	Disgust_SR	Within dataset (nested bootstrap)	Spearman	0.0385476	-0.022846	-0.0220942	-0.00822224	-0.286158	0.220404	0.878
Valence_FR_BLC	Donations	Valence_FR_noBLC	Donations	Within dataset (nested bootstrap)	Spearman	-0.693486	-0.41253	0.280843	0.299609	0.000961877	0.579528	0.0496
Valence_FR_BLC	Valence_SR	Valence_FR_noBLC	Valence_SR	Within dataset (nested bootstrap)	Spearman	0.766542	0.479005	0.287537	0.347967	0.0439803	0.551168	0.0204
Arousal_FR_BLC	Donations	Arousal_FR_noBLC	Donations	Within dataset (nested bootstrap)	Pearson	-0.124775	-0.159973	-0.0252898	-0.0112083	-0.342879	0.282	0.8932
Arousal_FR_BLC	Arousal_SR	Arousal_FR_noBLC	Arousal_SR	Within dataset (nested bootstrap)	Spearman	0.21068	0.147387	0.0440433	0.0193419	-0.299488	0.367447	0.7944
Neutral_FR_BLC	Donations	Neutral_FR_noBLC	Donations	Within dataset (nested bootstrap)	Pearson	0.284097	0.207476	0.0605784	0.0295338	-0.321905	0.399144	0.7372
